# Supplementary material for: Diverse genetic mechanisms underlie worldwide convergent rice feralization
Source: Genome Biol. 2020 Mar 26;21:70. doi: 10.1186/s13059-020-01980-x (PMC7098168; doi:10.1186/s13059-020-01980-x)
Supplement: Supplementary file 1 — Additional file 1: Table S1. Information of all rice accessions used in this study. Table S2. Genetic subgroup assignments of global weedy rice samples used in this study. Table S3. Distribution of ALS non-synonymous mutations in wild, cultivar and weedy rice. Table S3. Kinship relationship for each weedy rice sample with cultivated rice in the panel including 4591 rice accessions. Table S5. The candidate ‘hub’ cultivated rice that has high number of weedy rice accessions with highest kinship. Table S6. The overlapping rate between de-domestication regions of weedy rice with rice domestication regions. [file 13059_2020_1980_MOESM1_ESM.xlsx]

## Sheet: TableS1
Table S1. Information of all rice accessions used in this study.
(1) 524 weedy rice accessions used in this study. For FastStructure ancestry assignments, the degree of blue shading in cells indicates the approximate proportion of assignment to a population.
SampleID	Country	Region	Raw data (Gb)	Sequencing depth (x)	Mapping rate	Type of rice	Ancestry determined by FastStructure (K = 4)					Phenotype
							WILD	TEJ	AUS	IND	type	Pericarp color	Hull color	Presence of awn	Smoothness level of spikelet base
GD_W1	China	Guangdong	7.133	18.66	0.9098	weedy	0	0	0	1	IND	Brown/Red	Dark/Brown	Absent	Smooth
GD_W10	China	Guangdong	6.424	16.8	0.9049	weedy	0	0	0	1	IND	Brown/Red	Dark/Brown	Absent	Rough
GD_W11	China	Guangdong	7.604	19.95	0.9095	weedy	0	0	0	1	IND	Brown/Red	Dark/Brown	Absent	Rough
GD_W12	China	Guangdong	7.77	20.43	0.9097	weedy	0	0	0	1	IND	Brown/Red	Dark/Brown	Absent	Rough
GD_W13	China	Guangdong	6.414	16.76	0.9052	weedy	0	0	0	1	IND	Brown/Red	Dark/Brown	Absent	Smooth
GD_W14	China	Guangdong	11.758	28.07	0.9163	weedy	0	0	0	1	IND	Brown/Red	Dark/Brown	Absent	Smooth
GD_W15	China	Guangdong	6.281	16.33	0.9071	weedy	0	0	0	1	IND	Brown/Red	Yellow/Straw	Absent	Smooth
GD_W16	China	Guangdong	6.413	16.53	0.9105	weedy	0	0.00979	0	0.99021	IND	Brown/Red	Dark/Brown	Absent	Smooth
GD_W17	China	Guangdong	6.421	16.58	0.9047	weedy	0	0.019289	0	0.980711	IND	Brown/Red	Yellow/Straw	Absent	Smooth
GD_W18	China	Guangdong	4.445	11.55	0.8989	weedy	0	0.041062	0	0.958937	IND	Brown/Red	Yellow/Straw	Absent	Smooth
GD_W19	China	Guangdong	6.09	15.98	0.9091	weedy	0	0	0	1	IND	Brown/Red	Dark/Brown	Absent	Smooth
GD_W20	China	Guangdong	7.404	19.27	0.9103	weedy	0	0	0	1	IND	Brown/Red	Yellow/Straw	Absent	Smooth
GD_W21	China	Guangdong	6.626	17.27	0.9064	weedy	0	0.003724	0	0.996276	IND	Brown/Red	Yellow/Straw	Absent	Smooth
GD_W22	China	Guangdong	5.639	14.74	0.9006	weedy	0	0	0	1	IND	Brown/Red	Yellow/Straw	Absent	Smooth
GD_W23	China	Guangdong	6.608	17.25	0.9072	weedy	0	0	0	1	IND	Brown/Red	Dark/Brown	Absent	Smooth
GD_W24	China	Guangdong	6.059	15.8	0.9037	weedy	0	0	0	1	IND	Brown/Red	Dark/Brown	Absent	Smooth
GD_W25	China	Guangdong	6.203	15.9	0.9047	weedy	0	0	0	1	IND	Brown/Red	Dark/Brown	Present	Smooth
GD_W26	China	Guangdong	8.14	21.32	0.9123	weedy	0	0	0	1	IND	Brown/Red	Dark/Brown	Absent	Rough
GD_W27	China	Guangdong	4.878	12.62	0.9031	weedy	0	0	0	1	IND	Brown/Red	Dark/Brown	Present	Rough
GD_W28	China	Guangdong	5.748	14.93	0.9077	weedy	0	0	0	1	IND	Brown/Red	Dark/Brown	Absent	Smooth
GD_W29	China	Guangdong	6.636	17.28	0.9096	weedy	0	0	0	1	IND	Brown/Red	Dark/Brown	Absent	Smooth
GD_W3	China	Guangdong	6.936	18.19	0.9218	weedy	0	0	0	1	IND	Brown/Red	Dark/Brown	Present	Smooth
GD_W4	China	Guangdong	6.515	17.03	0.9118	weedy	0	0.002237	0	0.997763	IND	Brown/Red	Dark/Brown	Absent	Rough
GD_W5	China	Guangdong	5.846	15.26	0.9053	weedy	0	0	0	1	IND	Brown/Red	Dark/Brown	Absent	Smooth
GD_W7	China	Guangdong	5.31	13.84	0.9047	weedy	0	0.004935	0	0.995065	IND	Brown/Red	Yellow/Straw	Absent	Rough
GD_W8	China	Guangdong	6.977	18.29	0.9272	weedy	0	0.021675	0	0.978325	IND	Brown/Red	Yellow/Straw	Absent	Smooth
GD_W9	China	Guangdong	6.577	17.19	0.9056	weedy	0	0.001096	0	0.998904	IND	Brown/Red	Yellow/Straw	Absent	Rough
CN_HLJ_W_S162	China	Heilongjiang	9.78044	25.68	0.9586	weedy	0	1	0	0	TEJ	Brown/Red	Yellow/Straw	Present	Smooth
CN_HLJ_W_S163	China	Heilongjiang	10.6646	28.12	0.9683	weedy	0	1	0	0	TEJ	Brown/Red	Yellow/Straw	Present	Smooth
CN_HLJ_W_S207	China	Heilongjiang	8.76481	23.02	0.9667	weedy	0	1	0	0	TEJ	Brown/Red	Dark/Brown	Present	Rough
CN_HLJ_W_S213	China	Heilongjiang	7.30019	19.24	0.9706	weedy	0	1	0	0	TEJ	Brown/Red	Dark/Brown	Absent	Smooth
CN_HLJ_W_S222	China	Heilongjiang	7.79997	20.53	0.9719	weedy	0	1	0	0	TEJ	Brown/Red	Yellow/Straw	Present	Smooth
CN_HLJ_W_S223	China	Heilongjiang	9.26016	24.36	0.9662	weedy	0	1	0	0	TEJ	Brown/Red	Yellow/Straw	Present	Rough
CN_HLJ_W_S270	China	Heilongjiang	9.36692	24.59	0.9626	weedy	0	1	0	0	TEJ	Brown/Red	Dark/Brown	Present	Rough
CN_HLJ_W_S274	China	Heilongjiang	9.66322	25.33	0.967	weedy	0	1	0	0	TEJ	Brown/Red	Yellow/Straw	Present	Rough
JS_W2	China	Jiangsu	7.963	21.04	0.9644	weedy	0	1	0	0	TEJ	Brown/Red	Yellow/Straw	Absent	Smooth
JS_W1	China	Jiangsu	6.249	16.27	0.9129	weedy	0	0.001689	0	0.998311	IND	Brown/Red	Yellow/Straw	Absent	Smooth
JS_W10	China	Jiangsu	6.168	16.02	0.909	weedy	0	0	0	1	IND	Brown/Red	Yellow/Straw	Absent	Smooth
JS_W11	China	Jiangsu	6.622	17.28	0.9111	weedy	0	0	0	1	IND	Brown/Red	Yellow/Straw	Absent	Smooth
JS_W12	China	Jiangsu	6.705	17.38	0.9002	weedy	0	0	0	1	IND	Brown/Red	Yellow/Straw	Absent	Smooth
JS_W14	China	Jiangsu	7.196	18.77	0.9035	weedy	0	0	0	1	IND	Brown/Red	Yellow/Straw	Absent	Smooth
JS_W16	China	Jiangsu	8.32	21.69	0.9159	weedy	0	0	0	1	IND	Brown/Red	Yellow/Straw	Absent	Smooth
JS_W17	China	Jiangsu	8.056	21.18	0.9118	weedy	0	0.001924	0	0.998076	IND	Brown/Red	Yellow/Straw	Absent	Smooth
JS_W18	China	Jiangsu	5.627	14.58	0.9075	weedy	0	0	0	1	IND	Brown/Red	Yellow/Straw	Absent	Smooth
JS_W19	China	Jiangsu	7.185	18.79	0.9365	weedy	0	0.089804	0	0.910196	IND	Brown/Red	Yellow/Straw	Absent	Smooth
JS_W20	China	Jiangsu	5.649	14.56	0.9081	weedy	0	0	0	1	IND	Brown/Red	Yellow/Straw	Absent	Smooth
JS_W23	China	Jiangsu	5.946	15.3	0.908	weedy	0	0	0	1	IND	Brown/Red	Yellow/Straw	Absent	Smooth
JS_W26	China	Jiangsu	5.722	14.85	0.9081	weedy	0	0	0	1	IND	Brown/Red	Yellow/Straw	Absent	Smooth
JS_W29	China	Jiangsu	5.626	14.63	0.906	weedy	0	0.005098	0	0.994902	IND	Brown/Red	Yellow/Straw	Absent	Smooth
JS_W3	China	Jiangsu	6.235	16.25	0.9109	weedy	0	0.041135	0	0.958865	IND	Brown/Red	Yellow/Straw	Absent	Smooth
JS_W30	China	Jiangsu	6.195	16.14	0.9097	weedy	0	0	0	1	IND	Brown/Red	Yellow/Straw	Absent	Smooth
JS_W35	China	Jiangsu	8.12	21.25	0.9157	weedy	0	0	0	1	IND	Brown/Red	Yellow/Straw	Absent	Smooth
JS_W36	China	Jiangsu	8.513	22.35	0.9158	weedy	0	0	0	1	IND	Brown/Red	Yellow/Straw	Absent	Smooth
JS_W37	China	Jiangsu	7.56	19.84	0.9114	weedy	0	0	0	1	IND	Brown/Red	Yellow/Straw	Absent	Smooth
JS_W38	China	Jiangsu	6.685	17.4	0.9123	weedy	0	0	0	1	IND	Brown/Red	Dark/Brown	Absent	Smooth
JS_W39	China	Jiangsu	5.947	15.51	0.909	weedy	0	0	0	1	IND	Brown/Red	Yellow/Straw	Absent	Smooth
JS_W4	China	Jiangsu	6.683	17.42	0.9119	weedy	0	0	0	1	IND	Brown/Red	Yellow/Straw	Absent	Smooth
JS_W40	China	Jiangsu	6.803	17.79	0.9121	weedy	0	0	0	1	IND	Brown/Red	Dark/Brown	Absent	Smooth
JS_W42	China	Jiangsu	6.017	15.69	0.9121	weedy	0	0.025533	0	0.974467	IND	Brown/Red	Yellow/Straw	Absent	Smooth
JS_W43	China	Jiangsu	10.734	24.78	0.9176	weedy	0	0	0	1	IND	Brown/Red	Dark/Brown	Absent	Smooth
JS_W49	China	Jiangsu	5.363	14.01	0.9121	weedy	0	2.1e-05	0	0.999979	IND	Brown/Red	Yellow/Straw	Absent	Smooth
JS_W5	China	Jiangsu	5.992	15.58	0.9102	weedy	0	0	0	1	IND	Brown/Red	Yellow/Straw	Absent	Smooth
JS_W51	China	Jiangsu	5.84	15.3	0.9128	weedy	0	0.006832	0	0.993168	IND	Brown/Red	Yellow/Straw	Present	Smooth
JS_W52	China	Jiangsu	5.14	13.4	0.9093	weedy	0	0	0	1	IND	Brown/Red	Yellow/Straw	Absent	Smooth
JS_W53	China	Jiangsu	5.981	15.67	0.9111	weedy	0	0	0	1	IND	Brown/Red	Yellow/Straw	Absent	Smooth
JS_W54	China	Jiangsu	5.378	14.06	0.9117	weedy	0	0.001768	0	0.998232	IND	Brown/Red	Yellow/Straw	Absent	Smooth
JS_W55	China	Jiangsu	5.726	14.99	0.9071	weedy	0	0.001062	0	0.998938	IND	Brown/Red	Yellow/Straw	Absent	Smooth
JS_W56	China	Jiangsu	6.087	15.98	0.9108	weedy	0	0.001502	0.00194	0.996557	IND	Brown/Red	Yellow/Straw	Absent	Smooth
JS_W58	China	Jiangsu	5.589	14.61	0.9088	weedy	0	0	0	1	IND	Brown/Red	Yellow/Straw	Absent	Smooth
JS_W6	China	Jiangsu	7.147	18.61	0.9145	weedy	0	0	0	1	IND	Brown/Red	Yellow/Straw	Absent	Smooth
JS_W8	China	Jiangsu	6.298	16.39	0.9086	weedy	0	0	0	1	IND	Brown/Red	Yellow/Straw	Absent	Smooth
JS_W9	China	Jiangsu	6.89	18.02	0.9115	weedy	0	0	0	1	IND	Brown/Red	Yellow/Straw	Absent	Smooth
JS_W50	China	Jiangsu	8.78	23.21	0.9142	weedy	0	0	0	1	IND	Brown/Red	Yellow/Straw	Absent	Smooth
CN_Jilin_W_S199	China	Jilin	9.69157	25.51	0.9663	weedy	0	0.951103	0	0.048897	TEJ	Brown/Red	Yellow/Straw	Present	Smooth
CN_Jilin_W_S244	China	Jilin	8.80236	23.14	0.9765	weedy	0	1	0	0	TEJ	Brown/Red	Yellow/Straw	Present	Rough
CN_Jilin_W_S275	China	Jilin	9.31588	24.53	0.9671	weedy	4.9e-05	0.943158	0.003779	0.053014	TEJ	Brown/Red	Yellow/Straw	Present	Smooth
CN_Jilin_W_S279	China	Jilin	10.1123	26.65	0.963	weedy	0	1	0	0	TEJ	Brown/Red	Yellow/Straw	Present	Smooth
LN_W102	China	Liaoning	7.709	19.19	0.9587	weedy	0	1	0	0	TEJ	Brown/Red	Dark/Brown	Present	Smooth
LN_W11	China	Liaoning	7.333	19.19	0.9626	weedy	0	1	0	0	TEJ	Brown/Red	Dark/Brown	Present	Smooth
LN_W12	China	Liaoning	7.228	19.06	0.9624	weedy	0	1	0	0	TEJ	Brown/Red	Dark/Brown	Present	Smooth
LN_W14	China	Liaoning	7.917	20.7	0.963	weedy	0	1	0	0	TEJ	Brown/Red	Dark/Brown	Present	Smooth
LN_W15	China	Liaoning	6.471	17.01	0.961	weedy	0	1	0	0	TEJ	Brown/Red	Dark/Brown	Present	Smooth
LN_W16	China	Liaoning	6.561	17.22	0.9612	weedy	0	1	0	0	TEJ	Brown/Red	Dark/Brown	Present	Smooth
LN_W17	China	Liaoning	6.344	16.68	0.9607	weedy	0	1	0	0	TEJ	Brown/Red	Dark/Brown	Present	Smooth
LN_W18	China	Liaoning	5.686	14.9	0.9594	weedy	0	1	0	0	TEJ	Brown/Red	Dark/Brown	Present	Smooth
LN_W19	China	Liaoning	6.663	17.53	0.9621	weedy	0	1	0	0	TEJ	Brown/Red	Dark/Brown	Present	Smooth
LN_W23	China	Liaoning	6.776	17.82	0.9572	weedy	0	1	0	0	TEJ	Brown/Red	Yellow/Straw	Present	Smooth
LN_W24	China	Liaoning	7.884	20.83	0.9609	weedy	0	1	0	0	TEJ	Brown/Red	Dark/Brown	Present	Smooth
LN_W25	China	Liaoning	7.875	20.75	0.9603	weedy	0	1	0	0	TEJ	Brown/Red	Dark/Brown	Present	Smooth
LN_W27	China	Liaoning	7.753	20.46	0.9598	weedy	0	1	0	0	TEJ	Brown/Red	Yellow/Straw	Present	Smooth
LN_W28	China	Liaoning	7.38	19.47	0.9592	weedy	0	1	0	0	TEJ	Brown/Red	Dark/Brown	Absent	Smooth
LN_W30	China	Liaoning	7.482	18.66	0.9635	weedy	0	0.976906	0	0.023094	TEJ	Brown/Red	Dark/Brown	Present	Smooth
LN_W31	China	Liaoning	7.829	20.62	0.9626	weedy	0	0.993241	0	0.006759	TEJ	Brown/Red	Dark/Brown	Absent	Smooth
LN_W32	China	Liaoning	6.091	15.97	0.9586	weedy	0	0.999493	0	0.000507	TEJ	Brown/Red	Dark/Brown	Absent	Smooth
LN_W33	China	Liaoning	5.778	15.24	0.9567	weedy	0	1	0	0	TEJ	Brown/Red	Dark/Brown	Absent	Smooth
LN_W34	China	Liaoning	5.727	15.03	0.9605	weedy	0	1	0	0	TEJ	Brown/Red	Dark/Brown	Present	Smooth
LN_W35	China	Liaoning	5.533	14.49	0.9609	weedy	0	1	0	0	TEJ	Brown/Red	Dark/Brown	Present	Smooth
LN_W36	China	Liaoning	6.172	16.17	0.9617	weedy	0	1	0	0	TEJ	Brown/Red	Dark/Brown	Present	Smooth
LN_W37	China	Liaoning	5.92	15.52	0.9579	weedy	0	1	0	0	TEJ	Brown/Red	Dark/Brown	Present	Smooth
LN_W39	China	Liaoning	7.9	20.9	0.9633	weedy	0	1	0	0	TEJ	Brown/Red	Dark/Brown	Present	Smooth
LN_W40	China	Liaoning	5.818	15.25	0.9578	weedy	0	1	0	0	TEJ	Brown/Red	Yellow/Straw	Present	Smooth
LN_W42	China	Liaoning	6.556	17.22	0.9597	weedy	0	0.999294	0	0.000705	TEJ	Brown/Red	Dark/Brown	Present	Smooth
LN_W43	China	Liaoning	6.329	16.64	0.9618	weedy	0	1	0	0	TEJ	Brown/Red	Dark/Brown	Present	Smooth
LN_W44	China	Liaoning	6.078	15.96	0.9627	weedy	0	1	0	0	TEJ	Brown/Red	Dark/Brown	Present	Smooth
LN_W49	China	Liaoning	6.073	15.93	0.9676	weedy	0	1	0	0	TEJ	Brown/Red	Yellow/Straw	Present	Smooth
LN_W50	China	Liaoning	6.181	16.23	0.9685	weedy	0	1	0	0	TEJ	Brown/Red	Yellow/Straw	Absent	Smooth
LN_W51	China	Liaoning	7.932	20.8	0.9715	weedy	0	1	0	0	TEJ	Brown/Red	Yellow/Straw	Absent	Smooth
LN_W58	China	Liaoning	6.082	15.98	0.9551	weedy	0	1	0	0	TEJ	Brown/Red	Dark/Brown	Present	Smooth
LN_W59	China	Liaoning	7.423	18.97	0.9596	weedy	0	1	0	0	TEJ	Brown/Red	Yellow/Straw	Present	Smooth
LN_W60	China	Liaoning	8.101	21.37	0.9692	weedy	0	1	0	0	TEJ	Brown/Red	Dark/Brown	Present	Smooth
LN_W61	China	Liaoning	6.806	17.88	0.9606	weedy	0	1	0	0	TEJ	Brown/Red	Dark/Brown	Present	Smooth
LN_W62	China	Liaoning	6.811	17.96	0.9576	weedy	0	1	0	0	TEJ	Brown/Red	Yellow/Straw	Absent	Smooth
LN_W63	China	Liaoning	7.389	19.53	0.9661	weedy	0	0.986173	0	0.013827	TEJ	Brown/Red	Yellow/Straw	Present	Smooth
LN_W64	China	Liaoning	6.632	17.32	0.9631	weedy	0	1	0	0	TEJ	Brown/Red	Yellow/Straw	Present	Smooth
LN_W65	China	Liaoning	7.294	19.27	0.9829	weedy	0	1	0	0	TEJ	Brown/Red	Yellow/Straw	Present	Smooth
LN_W67	China	Liaoning	7.572	20.01	0.9626	weedy	0	1	0	0	TEJ	Brown/Red	Dark/Brown	Absent	Smooth
LN_W68	China	Liaoning	8.992	20.75	0.9727	weedy	0	0.956529	0	0.043471	TEJ	Brown/Red	Dark/Brown	Present	Smooth
LN_W71	China	Liaoning	6.325	16.52	0.9575	weedy	0	1	0	0	TEJ	Brown/Red	Yellow/Straw	Absent	Smooth
LN_W72	China	Liaoning	6.479	16.74	0.9587	weedy	0	1	0	0	TEJ	Brown/Red	Dark/Brown	Present	Smooth
LN_W73	China	Liaoning	6.256	16.47	0.9758	weedy	0	0.963987	0	0.036013	TEJ	Brown/Red	Dark/Brown	Present	Smooth
LN_W74	China	Liaoning	6.524	17.19	0.9793	weedy	0	1	0	0	TEJ	Brown/Red	Yellow/Straw	Present	Smooth
LN_W75	China	Liaoning	6.821	17.98	0.9573	weedy	0	1	0	0	TEJ	Brown/Red	Dark/Brown	Present	Smooth
LN_W78	China	Liaoning	5.514	14.35	0.957	weedy	0	1	0	0	TEJ	Brown/Red	Dark/Brown	Present	Smooth
LN_W79	China	Liaoning	5.378	14.15	0.9727	weedy	0	0.970864	0	0.029136	TEJ	Brown/Red	Yellow/Straw	Present	Smooth
LN_W80	China	Liaoning	6.834	17.98	0.9618	weedy	0	1	0	0	TEJ	Brown/Red	Dark/Brown	Present	Smooth
LN_W81	China	Liaoning	5.261	13.74	0.9571	weedy	0	1	0	0	TEJ	Brown/Red	Dark/Brown	Present	Smooth
LN_W84	China	Liaoning	5.304	13.75	0.9841	weedy	0	1	0	0	TEJ	Brown/Red	Yellow/Straw	Absent	Smooth
LN_W86	China	Liaoning	6.747	17.41	0.977	weedy	0	1	0	0	TEJ	Brown/Red	Yellow/Straw	Present	Smooth
LN_W88	China	Liaoning	5.92	15.6	0.9609	weedy	0	1	0	0	TEJ	Brown/Red	Yellow/Straw	Absent	Smooth
LN_W89	China	Liaoning	5.933	15.46	0.9572	weedy	0	1	0	0	TEJ	Brown/Red	Dark/Brown	Present	Smooth
LN_W90	China	Liaoning	7.892	20.57	0.9711	weedy	0	1	0	0	TEJ	Brown/Red	Yellow/Straw	Present	Smooth
LN_W96	China	Liaoning	7.331	19.34	0.9815	weedy	0	0.857823	0	0.142177	TEJ	Brown/Red	Dark/Brown	Present	Smooth
LN_W97	China	Liaoning	6.678	17.6	0.963	weedy	0	0.934952	0	0.065048	TEJ	Brown/Red	Dark/Brown	Absent	Smooth
LN_W76	China	Liaoning	5.787	15.12	0.9089	weedy	0	0.002904	0	0.997096	IND	Brown/Red	Dark/Brown	Present	Smooth
LN_W83	China	Liaoning	6.798	17.63	0.9102	weedy	0	0.032944	0	0.967056	IND	Brown/Red	Yellow/Straw	Absent	Smooth
LN_W26	China	Liaoning	7.72	20.24	0.9153	weedy	0	0	1	0	AUS	Brown/Red	Yellow/Straw	Present	Smooth
NX_W01	China	Ningxia	5.92	15.65	0.9663	weedy	0	1	0	0	TEJ	Brown/Red	Yellow/Straw	Absent	Smooth
NX_W02	China	Ningxia	5.532	14.64	0.9589	weedy	0	1	0	0	TEJ	Brown/Red	Yellow/Straw	Present	Smooth
NX_W03	China	Ningxia	5.363	14.1	0.9605	weedy	0	1	0	0	TEJ	Brown/Red	Yellow/Straw	Present	Smooth
NX_W04	China	Ningxia	6.237	16.48	0.9624	weedy	0	1	0	0	TEJ	Brown/Red	Yellow/Straw	Present	Smooth
NX_W05	China	Ningxia	6.206	16.43	0.962	weedy	0	1	0	0	TEJ	Brown/Red	Yellow/Straw	Present	Smooth
NX_W06	China	Ningxia	3.938	10.32	0.9703	weedy	0	1	0	0	TEJ	Brown/Red	Yellow/Straw	Absent	Smooth
NX_W07	China	Ningxia	7.196	19.07	0.9671	weedy	0	1	0	0	TEJ	Brown/Red	Yellow/Straw	Present	Smooth
NX_W08	China	Ningxia	5.578	14.74	0.9736	weedy	0	1	0	0	TEJ	Brown/Red	Dark/Brown	Present	Smooth
NX_W09	China	Ningxia	5.556	14.28	0.9682	weedy	0	1	0	0	TEJ	Brown/Red	Dark/Brown	Present	Smooth
NX_W10	China	Ningxia	7.882	20.94	0.9647	weedy	0	1	0	0	TEJ	Brown/Red	Yellow/Straw	Present	Smooth
NX_W11	China	Ningxia	6.87	18.18	0.9605	weedy	0	1	0	0	TEJ	Brown/Red	Dark/Brown	Present	Smooth
NX_W12	China	Ningxia	7.451	19.77	0.9708	weedy	0	1	0	0	TEJ	Brown/Red	Yellow/Straw	Present	Smooth
NX_W14	China	Ningxia	13.663	32.88	0.971	weedy	0	1	0	0	TEJ	Brown/Red	Yellow/Straw	Absent	Smooth
NX_W15	China	Ningxia	7.337	19.51	0.9718	weedy	0	1	0	0	TEJ	Brown/Red	Yellow/Straw	Absent	Smooth
NX_W16	China	Ningxia	6.423	16.92	0.9591	weedy	0	1	0	0	TEJ	Brown/Red	Dark/Brown	Present	Smooth
NX_W17	China	Ningxia	8.528	22.72	0.9642	weedy	0	1	0	0	TEJ	Brown/Red	Yellow/Straw	Absent	Smooth
NX_W18	China	Ningxia	4.984	13.14	0.9643	weedy	0	1	0	0	TEJ	Brown/Red	Yellow/Straw	Absent	Smooth
NX_W19	China	Ningxia	6.002	15.88	0.9594	weedy	0	1	0	0	TEJ	Brown/Red	Yellow/Straw	Absent	Smooth
NX_W20	China	Ningxia	5.561	14.7	0.9697	weedy	0	1	0	0	TEJ	Brown/Red	Yellow/Straw	Present	Smooth
NX_W21	China	Ningxia	6.934	18.38	0.9675	weedy	0	1	0	0	TEJ	Brown/Red	Yellow/Straw	Absent	Smooth
NX_W22	China	Ningxia	5.833	15.44	0.9786	weedy	0	1	0	0	TEJ	Brown/Red	Yellow/Straw	Absent	Smooth
NX_W24	China	Ningxia	4.412	11.6	0.9612	weedy	0	1	0	0	TEJ	Brown/Red	Yellow/Straw	Absent	Smooth
NX_W25	China	Ningxia	6.03	15.98	0.9699	weedy	0	1	0	0	TEJ	Brown/Red	Yellow/Straw	Present	Smooth
NX_W26	China	Ningxia	5.692	14.84	0.9615	weedy	0	1	0	0	TEJ	Brown/Red	Yellow/Straw	Present	Smooth
NX_W27	China	Ningxia	6.843	18.16	0.9679	weedy	0	1	0	0	TEJ	Brown/Red	Yellow/Straw	Absent	Smooth
NX_W28	China	Ningxia	5.704	15.03	0.9616	weedy	0	1	0	0	TEJ	Brown/Red	Yellow/Straw	Present	Smooth
NX_W29	China	Ningxia	5.941	15.75	0.9659	weedy	0	1	0	0	TEJ	Brown/Red	Dark/Brown	Present	Smooth
NX_W30	China	Ningxia	5.774	15.21	0.967	weedy	0	0.978286	0	0.021714	TEJ	Brown/Red	Yellow/Straw	Present	Smooth
NX_W31	China	Ningxia	5.934	15.7	0.9646	weedy	0	1	0	0	TEJ	Brown/Red	Yellow/Straw	Absent	Smooth
NX_W32	China	Ningxia	5.619	14.85	0.9615	weedy	0	1	0	0	TEJ	Brown/Red	Dark/Brown	Present	Smooth
CN_XJ_W_Z354	China	Xinjiang	8.46046	22.32	0.9697	weedy	0	1	0	0	TEJ	Brown/Red	Yellow/Straw	Present	Smooth
CN_XJ_W_Z355	China	Xinjiang	9.71345	25.61	0.9666	weedy	0	1	0	0	TEJ	Brown/Red	Yellow/Straw	Present	Smooth
CN_ZJ_W_CX15	China	Zhejiang	9.22661	24.29	0.9306	weedy	0	0	0	1	IND	Brown/Red	Yellow/Straw	Absent	Smooth
CN_ZJ_W_CX19	China	Zhejiang	9.24077	24.27	0.9292	weedy	0	0	0	1	IND	Brown/Red	Yellow/Straw	Absent	Rough
CN_ZJ_W_CX20	China	Zhejiang	8.71804	22.95	0.9202	weedy	0	0	0	1	IND	Brown/Red	Yellow/Straw	Absent	Rough
CN_ZJ_W_CX24	China	Zhejiang	9.50924	25.02	0.9242	weedy	0	0.009015	0	0.990985	IND	Brown/Red	Yellow/Straw	Absent	Smooth
CN_ZJ_W_CX31	China	Zhejiang	8.42126	22.14	0.9306	weedy	0	0	0	1	IND	Brown/Red	Yellow/Straw	Absent	Smooth
CN_ZJ_W_ZCH3	China	Zhejiang	8.69942	22.97	0.9224	weedy	0	0.010678	0	0.989321	IND	Brown/Red	Yellow/Straw	Present	Smooth
CN_ZJ_W_ZCS1	China	Zhejiang	9.57285	25.25	0.9221	weedy	0	0	0	1	IND	Brown/Red	Yellow/Straw	Absent	Smooth
CN_ZJ_W_ZHW1	China	Zhejiang	8.05864	21.24	0.9292	weedy	0	0.013091	0	0.986909	IND	Brown/Red	Yellow/Straw	Present	Smooth
CN_ZJ_W_CX3	China	Zhejiang	12.8376	33.85	0.9426	weedy	0	0.503548	0	0.496452	TEJ|IND	Brown/Red	Yellow/Straw	Absent	Rough
CN_ZJ_W_CX8	China	Zhejiang	8.2754	21.54	0.9448	weedy	0	0.408997	0	0.591003	TEJ|IND	Brown/Red	Yellow/Straw	Present	Smooth
Jap_85	Japan	N.A.	10.8306	27.66	0.9804	weedy	0	1	0	0	TEJ	N.A.	N.A.	N.A.	N.A.
Jap_L3_31	Japan	N.A.	9.05781	23.43	0.9747	weedy	0	1	0	0	TEJ	N.A.	N.A.	N.A.	N.A.
Jap_L3_35	Japan	N.A.	8.85129	22.84	0.9786	weedy	0	1	0	0	TEJ	N.A.	N.A.	N.A.	N.A.
Jap_L3_36	Japan	N.A.	8.07994	20.85	0.9802	weedy	0	1	0	0	TEJ	N.A.	N.A.	N.A.	N.A.
Jap_L3_37	Japan	N.A.	8.89472	22.83	0.9796	weedy	0	1	0	0	TEJ	N.A.	N.A.	N.A.	N.A.
Jap_L3_41	Japan	N.A.	9.62185	24.74	0.9779	weedy	0	1	0	0	TEJ	N.A.	N.A.	N.A.	N.A.
Jap_L3_42	Japan	N.A.	9.56062	24.73	0.9802	weedy	0	1	0	0	TEJ	N.A.	N.A.	N.A.	N.A.
Jap_L3_44	Japan	N.A.	9.18753	23.67	0.9769	weedy	0	1	0	0	TEJ	N.A.	N.A.	N.A.	N.A.
Jap_L3_60	Japan	N.A.	8.59307	22.14	0.9772	weedy	0	1	0	0	TEJ	N.A.	N.A.	N.A.	N.A.
Jap_L3_74	Japan	N.A.	9.9187	25.43	0.9761	weedy	0	1	0	0	TEJ	N.A.	N.A.	N.A.	N.A.
Jap_L3_76	Japan	N.A.	9.16623	23.6	0.9781	weedy	0	1	0	0	TEJ	N.A.	N.A.	N.A.	N.A.
Jap_L3_78	Japan	N.A.	9.67903	25.05	0.9776	weedy	0	1	0	0	TEJ	N.A.	N.A.	N.A.	N.A.
Jap_L3_79	Japan	N.A.	9.46325	24.29	0.9776	weedy	0	1	0	0	TEJ	N.A.	N.A.	N.A.	N.A.
Jap_L4_100	Japan	N.A.	9.19405	22.88	0.979	weedy	0	1	0	0	TEJ	N.A.	N.A.	N.A.	N.A.
Jap_L4_16	Japan	N.A.	11.0215	27.18	0.9794	weedy	0	1	0	0	TEJ	N.A.	N.A.	N.A.	N.A.
Jap_L4_22	Japan	N.A.	11.589	28.74	0.9793	weedy	0	1	0	0	TEJ	N.A.	N.A.	N.A.	N.A.
Jap_L4_24	Japan	N.A.	9.67418	23.94	0.9796	weedy	0	1	0	0	TEJ	N.A.	N.A.	N.A.	N.A.
Jap_L4_26	Japan	N.A.	8.43075	20.82	0.9786	weedy	0	1	0	0	TEJ	N.A.	N.A.	N.A.	N.A.
Jap_L4_27	Japan	N.A.	8.36464	20.87	0.9796	weedy	0	1	0	0	TEJ	N.A.	N.A.	N.A.	N.A.
Jap_L4_31	Japan	N.A.	7.94922	19.71	0.9785	weedy	0	1	0	0	TEJ	N.A.	N.A.	N.A.	N.A.
Jap_L4_32	Japan	N.A.	9.15926	22.93	0.9808	weedy	0	1	0	0	TEJ	N.A.	N.A.	N.A.	N.A.
Jap_L4_35	Japan	N.A.	8.2209	20.36	0.9752	weedy	0	1	0	0	TEJ	N.A.	N.A.	N.A.	N.A.
Jap_L4_37	Japan	N.A.	8.60075	21.23	0.9791	weedy	0	1	0	0	TEJ	N.A.	N.A.	N.A.	N.A.
Jap_L4_41	Japan	N.A.	8.30813	20.58	0.9786	weedy	0	1	0	0	TEJ	N.A.	N.A.	N.A.	N.A.
Jap_L4_42	Japan	N.A.	8.36477	20.8	0.9788	weedy	0	1	0	0	TEJ	N.A.	N.A.	N.A.	N.A.
Jap_L4_60	Japan	N.A.	9.02849	22.48	0.9663	weedy	0	0.970928	0	0.029072	TEJ	N.A.	N.A.	N.A.	N.A.
Jap_L5_36	Japan	N.A.	9.81154	24.7	0.9751	weedy	0	0.966563	0	0.033437	TEJ	N.A.	N.A.	N.A.	N.A.
Jap_L5_44	Japan	N.A.	9.82177	24.72	0.965	weedy	0	0.957817	0	0.042183	TEJ	N.A.	N.A.	N.A.	N.A.
Jap_L5_74	Japan	N.A.	9.11679	22.85	0.9605	weedy	0	0.943575	0	0.056424	TEJ	N.A.	N.A.	N.A.	N.A.
Jap_L5_76	Japan	N.A.	9.4569	23.75	0.964	weedy	0	0.963398	0	0.036601	TEJ	N.A.	N.A.	N.A.	N.A.
Jap_L5_78	Japan	N.A.	10.2587	25.85	0.9669	weedy	0	0.983399	0	0.016601	TEJ	N.A.	N.A.	N.A.	N.A.
Jap_L5_79	Japan	N.A.	9.31231	23.21	0.9783	weedy	0	1	0	0	TEJ	N.A.	N.A.	N.A.	N.A.
Jap_L5_81	Japan	N.A.	9.71291	24.46	0.9794	weedy	0	1	0	0	TEJ	N.A.	N.A.	N.A.	N.A.
Jap_L5_85	Japan	N.A.	9.30493	23.4	0.9823	weedy	0	1	0	0	TEJ	N.A.	N.A.	N.A.	N.A.
Jap_L5_86	Japan	N.A.	11.213	28.29	0.9802	weedy	0	1	0	0	TEJ	N.A.	N.A.	N.A.	N.A.
Jap_L5_90	Japan	N.A.	5.8861	14.84	0.9817	weedy	0	1	0	0	TEJ	N.A.	N.A.	N.A.	N.A.
Jap_L5_92	Japan	N.A.	10.0104	25.2	0.98	weedy	0	1	0	0	TEJ	N.A.	N.A.	N.A.	N.A.
Jap_L5_97	Japan	N.A.	9.58473	24.14	0.98	weedy	0	1	0	0	TEJ	N.A.	N.A.	N.A.	N.A.
Jap_L5_98	Japan	N.A.	11.3535	28.59	0.9824	weedy	0	1	0	0	TEJ	N.A.	N.A.	N.A.	N.A.
Jap_L8_15	Japan	N.A.	10.3542	26.43	0.9743	weedy	0	1	0	0	TEJ	N.A.	N.A.	N.A.	N.A.
Jap_L8_16	Japan	N.A.	8.545	21.79	0.9794	weedy	0	1	0	0	TEJ	N.A.	N.A.	N.A.	N.A.
Jap_L8_17	Japan	N.A.	9.19938	23.53	0.9775	weedy	0	1	0	0	TEJ	N.A.	N.A.	N.A.	N.A.
Jap_L8_19	Japan	N.A.	9.24759	23.61	0.9781	weedy	0	1	0	0	TEJ	N.A.	N.A.	N.A.	N.A.
Jap_L8_20	Japan	N.A.	8.77169	22.46	0.9776	weedy	0	1	0	0	TEJ	N.A.	N.A.	N.A.	N.A.
Jap_L8_22	Japan	N.A.	9.20719	23.55	0.9795	weedy	0	1	0	0	TEJ	N.A.	N.A.	N.A.	N.A.
Jap_L8_23	Japan	N.A.	9.66573	24.73	0.9671	weedy	0	0.984811	0	0.015189	TEJ	N.A.	N.A.	N.A.	N.A.
Jap_L8_24	Japan	N.A.	10.0609	25.61	0.9646	weedy	0	0.94077	0	0.05923	TEJ	N.A.	N.A.	N.A.	N.A.
Jap_L8_26	Japan	N.A.	8.67168	22.23	0.9606	weedy	0	0.898742	0	0.101258	TEJ	N.A.	N.A.	N.A.	N.A.
Jap_L8_27	Japan	N.A.	7.09106	18.21	0.9637	weedy	0	0.938804	0	0.061196	TEJ	N.A.	N.A.	N.A.	N.A.
Jap_L8_86	Japan	N.A.	7.69386	19.25	0.9768	weedy	0	1	0	0	TEJ	N.A.	N.A.	N.A.	N.A.
Jap_L8_90	Japan	N.A.	8.42425	21.11	0.978	weedy	0	1	0	0	TEJ	N.A.	N.A.	N.A.	N.A.
Jap_L8_92	Japan	N.A.	11.5123	28.38	0.9828	weedy	0	1	0	0	TEJ	N.A.	N.A.	N.A.	N.A.
FW_8	South Korea	N.A.	6.352	16.65	0.9665	weedy	0	1	0	0	TEJ	Brown/Red	Yellow/Straw	Present	Smooth
Korea_18WR-110	South Korea	N.A.	6.55322	17.26	0.9711	weedy	0	1	0	0	TEJ	Brown/Red	Dark/Brown	Absent
Korea_18WR-113	South Korea	N.A.	6.15679	16.23	0.9719	weedy	0	0.998607	0	0.001393	TEJ	Brown/Red	Dark/Brown	Absent
Korea_18WR-118	South Korea	N.A.	6.30761	16.64	0.9747	weedy	0	1	0	0	TEJ	Brown/Red	Yellow/Straw	Absent
Korea_18WR-94	South Korea	N.A.	6.25881	16.5	0.9706	weedy	0	1	0	0	TEJ	Brown/Red	Dark/Brown	Present
Korea_18WR-86	South Korea	N.A.	6.25827	16.48	0.9333	weedy	0	0.065291	0	0.934709	IND	Brown/Red	Yellow/Straw	Absent
Korea_18WR-87	South Korea	N.A.	6.3881	16.79	0.935	weedy	0	0.065445	0	0.934555	IND	Brown/Red	Yellow/Straw	Absent
Korea_18WR-88	South Korea	N.A.	6.27577	16.55	0.9344	weedy	0	0.093184	0	0.906816	IND	Brown/Red	Yellow/Straw	Absent
Korea_18WR-89	South Korea	N.A.	6.177	16.29	0.9349	weedy	0	0.065946	0	0.934054	IND	Brown/Red	Yellow/Straw	Absent
Korea_18WR-90	South Korea	N.A.	6.62482	17.43	0.9027	weedy	0	0.066956	0	0.933044	IND	Brown/Red	Yellow/Straw	Absent
Korea_18WR-91	South Korea	N.A.	6.10989	16.13	0.9315	weedy	0	0.067537	0	0.932462	IND	Brown/Red	Yellow/Straw	Absent
Korea_18WR-92	South Korea	N.A.	5.94916	15.71	0.9336	weedy	0	0.054275	0	0.945725	IND	Brown/Red	Yellow/Straw	Absent
Korea_18WR-95	South Korea	N.A.	6.1151	16.14	0.9272	weedy	0	0	0.007741	0.992259	IND	White	Yellow/Straw	Present
Korea_18WR-96	South Korea	N.A.	6.88591	18.16	0.9226	weedy	0	0.013795	3.3e-05	0.986172	IND	Brown/Red	Yellow/Straw	Absent
Korea_18WR-97	South Korea	N.A.	6.27794	16.43	0.9284	weedy	0	0	0	1	IND	Brown/Red	Yellow/Straw	Absent
Korea_18WR-98	South Korea	N.A.	6.68091	17.6	0.9305	weedy	0	0	0	1	IND	Brown/Red	Yellow/Straw	Absent
Korea_18WR-100	South Korea	N.A.	6.09049	16.06	0.9273	weedy	0	0	0	1	IND	Brown/Red	Yellow/Straw	Absent
Korea_18WR-93	South Korea	N.A.	9.36634	24.76	0.9457	weedy	0	0.535128	0	0.464872	TEJ|IND	Brown/Red	Yellow/Straw	Absent
Burma_W_18XHB-114	Burma	N.A.	9.36755	24.71	0.9721	weedy	0	0.893801	0	0.106199	TEJ	White	Dark/Brown	Absent
Burma_W_18XHB-115	Burma	N.A.	8.9392	23.57	0.975	weedy	0	0.990573	0	0.009427	TEJ	White	Dark/Brown	Absent
Burma_W_18XHB-116	Burma	N.A.	9.61319	25.32	0.9693	weedy	0	0.865697	0	0.134303	TEJ	White	Dark/Brown	Absent
Burma_W_18XHB-118	Burma	N.A.	8.72637	23	0.9785	weedy	0	0.988213	0	0.011787	TEJ	White	Dark/Brown	Present
Burma_W_18XHB-120	Burma	N.A.	9.58813	25.26	0.9705	weedy	0	0.938013	0	0.061987	TEJ	White	Yellow/Straw	Present
Burma_W_18XHB-121	Burma	N.A.	7.43089	19.6	0.9627	weedy	0	0.80481	0	0.19519	TEJ	White	Yellow/Straw	Absent
Burma_W_18XHB-122	Burma	N.A.	9.78051	25.79	0.9644	weedy	0	0.85812	0	0.14188	TEJ	White	Yellow/Straw	Absent
Burma_W_18XHB-18	Burma	N.A.	9.60577	25.29	0.9698	weedy	0	0.933978	0	0.066022	TEJ	White	Yellow/Straw	Present
Burma_W_18XHB-108	Burma	N.A.	8.4633	22.28	0.9251	weedy	0.013829	5e-06	0.060709	0.925457	IND	White	Dark/Brown	Present
Burma_W_18XHB-9	Burma	N.A.	8.44017	22.24	0.9258	weedy	3e-05	0.007514	0.03732	0.955137	IND	Brown/Red	Yellow/Straw	Absent
Burma_W_18XHB-109	Burma	N.A.	9.45622	24.92	0.9274	weedy	0	0	0.265618	0.734382	IND|AUS	Brown/Red	Yellow/Straw	Absent
Combodia_W_18XHB-57	Combodia	N.A.	8.39875	22.2	0.9222	weedy	0.002206	0.009074	0.057032	0.931688	IND	Brown/Red	Yellow/Straw	Absent
Combodia_W_18XHB-58	Combodia	N.A.	8.84231	23.3	0.9237	weedy	0	0.010745	0.050933	0.938322	IND	Brown/Red	Yellow/Straw	Absent
Combodia_W_18XHB-59	Combodia	N.A.	8.69366	22.95	0.9245	weedy	0.000135	0.011046	0.050662	0.938157	IND	White	Yellow/Straw	Absent
Combodia_W_18XHB-60	Combodia	N.A.	8.25993	21.75	0.9255	weedy	0	0.012747	0.050652	0.9366	IND	Brown/Red	Yellow/Straw	Absent
India_W_18XHB-43	India	N.A.	9.30423	24.32	0.9284	weedy	0.040917	0.118214	0.840869	0	AUS	Brown/Red	Dark/Brown	Absent
India_W_18XHB-49	India	N.A.	8.86926	23.37	0.9307	weedy	0.037223	0.131359	0.831418	0	AUS	Brown/Red	Yellow/Straw	Absent
India_W_18K-121	India	N.A.	8.92052	23.52	0.8929	weedy	0.00053	0.191634	0	0.807836	IND	White	Yellow/Straw	Absent
India_W_18XHB-44	India	N.A.	13.106	34.63	0.9223	weedy	0	0.010466	0.155814	0.83372	IND	Brown/Red	Yellow/Straw	Absent
India_W_18XHB-47	India	N.A.	8.7313	23	0.9266	weedy	0	0	0.025621	0.974379	IND	Brown/Red	Yellow/Straw	Absent
India_W_18XHB-48	India	N.A.	9.54346	25.17	0.9248	weedy	0	0	0.168221	0.831779	IND	Brown/Red	Yellow/Straw	Absent
India_W_18XHB-45	India	N.A.	6.18108	16.28	0.9376	weedy	0	0.377844	0.120284	0.501871	TEJ|IND	White	Yellow/Straw	Absent
India_W_18XHB-46	India	N.A.	8.44544	22.25	0.9279	weedy	0	0.02577	0.319299	0.654931	IND|AUS	White	Dark/Brown	Absent
Malaysia_MUSC001	Malaysia	Peninsular Malaysia	6.86738	18.12	0.9261	weedy	0	0	0	1	IND	N.A.	N.A.	N.A.	N.A.
Malaysia_MUSC027	Malaysia	Peninsular Malaysia	10.3265	27.4	0.9177	weedy	0	0	0.213115	0.786885	IND	N.A.	N.A.	N.A.	N.A.
Malaysia_MUSC038	Malaysia	Peninsular Malaysia	6.73377	17.81	0.9281	weedy	0	0	0	1	IND	N.A.	N.A.	N.A.	N.A.
Malaysia_MUSC060	Malaysia	Peninsular Malaysia	6.31961	16.64	0.9291	weedy	0.034288	0	0	0.965712	IND	N.A.	N.A.	N.A.	N.A.
Malaysia_MUSC066	Malaysia	Peninsular Malaysia	10.8128	28.67	0.9221	weedy	0.011634	0	0	0.988366	IND	N.A.	N.A.	N.A.	N.A.
Malaysia_MUSC086	Malaysia	Peninsular Malaysia	6.17898	16.31	0.927	weedy	0.025055	0	0	0.974945	IND	N.A.	N.A.	N.A.	N.A.
Malaysia_MUSC103	Malaysia	Peninsular Malaysia	9.35949	24.77	0.9213	weedy	0	0	0.000991	0.999009	IND	N.A.	N.A.	N.A.	N.A.
Malaysia_MUSC110	Malaysia	Peninsular Malaysia	10.7003	28.38	0.9267	weedy	0	0	0	1	IND	N.A.	N.A.	N.A.	N.A.
Malaysia_MUSC114	Malaysia	Peninsular Malaysia	9.67786	25.65	0.9267	weedy	0	0	0	1	IND	N.A.	N.A.	N.A.	N.A.
Malaysia_MUSC117	Malaysia	Peninsular Malaysia	14.4048	38.21	0.9265	weedy	0	0	0	1	IND	N.A.	N.A.	N.A.	N.A.
Malaysia_MUSC005	Malaysia	Peninsular Malaysia	10.2673	27.23	0.9166	weedy	0.090245	0	0	0.909755	IND	N.A.	N.A.	N.A.	N.A.
Malaysia_MUSC128	Malaysia	Peninsular Malaysia	9.01841	23.91	0.9251	weedy	0.069352	0	0	0.930647	IND	N.A.	N.A.	N.A.	N.A.
Malaysia_MUSC134	Malaysia	Peninsular Malaysia	9.39794	24.83	0.9243	weedy	0	0	0	1	IND	N.A.	N.A.	N.A.	N.A.
Malaysia_MUSC141	Malaysia	Peninsular Malaysia	6.6852	17.58	0.9205	weedy	0.064684	0	0	0.935316	IND	N.A.	N.A.	N.A.	N.A.
Malaysia_MUSC142	Malaysia	Peninsular Malaysia	8.72703	23.07	0.9259	weedy	0	0	0	1	IND	N.A.	N.A.	N.A.	N.A.
Malaysia_MUSC146	Malaysia	Peninsular Malaysia	6.71324	17.71	0.9277	weedy	0	0	0	1	IND	N.A.	N.A.	N.A.	N.A.
Malaysia_MUSC157	Malaysia	Peninsular Malaysia	6.91088	18.25	0.9279	weedy	0.019417	0	0	0.980583	IND	N.A.	N.A.	N.A.	N.A.
Malaysia_MUSC170	Malaysia	Peninsular Malaysia	6.59226	17.44	0.9292	weedy	0	0	0	1	IND	N.A.	N.A.	N.A.	N.A.
Malaysia_MUSC171	Malaysia	Peninsular Malaysia	7.23646	19.06	0.9236	weedy	0	0	0.16037	0.83963	IND	N.A.	N.A.	N.A.	N.A.
Malaysia_MUSC007	Malaysia	Peninsular Malaysia	9.49009	25.13	0.9289	weedy	0.033508	0	0	0.966492	IND	N.A.	N.A.	N.A.	N.A.
Malaysia_MUSC191	Malaysia	Peninsular Malaysia	6.30864	16.64	0.9268	weedy	0.019352	0	0	0.980648	IND	N.A.	N.A.	N.A.	N.A.
Malaysia_MUSC225	Malaysia	Peninsular Malaysia	6.20082	16.37	0.9257	weedy	0	0	0.000335	0.999665	IND	N.A.	N.A.	N.A.	N.A.
Malaysia_MUSC232	Malaysia	Peninsular Malaysia	6.25093	16.53	0.9278	weedy	0	0	0	1	IND	N.A.	N.A.	N.A.	N.A.
Malaysia_MUSC233	Malaysia	Peninsular Malaysia	6.8601	18.1	0.9286	weedy	0	0.001964	0.032135	0.965901	IND	N.A.	N.A.	N.A.	N.A.
Malaysia_MUSC235	Malaysia	Peninsular Malaysia	7.36031	19.46	0.9235	weedy	0	0	0.189965	0.810035	IND	N.A.	N.A.	N.A.	N.A.
Malaysia_MUSC237	Malaysia	Peninsular Malaysia	6.21322	16.38	0.9291	weedy	0	0.000642	0.032471	0.966887	IND	N.A.	N.A.	N.A.	N.A.
Malaysia_BG16	Malaysia	Sabah	6.55419	17.31	0.9257	weedy	0	0.017656	0	0.982344	IND	N.A.	N.A.	N.A.	N.A.
Malaysia_BG18	Malaysia	Sabah	7.06204	18.65	0.9265	weedy	0	0.018098	0	0.981902	IND	N.A.	N.A.	N.A.	N.A.
Malaysia_BG22	Malaysia	Sabah	6.35305	16.77	0.9282	weedy	0	0	0	1	IND	N.A.	N.A.	N.A.	N.A.
Malaysia_MUSC008	Malaysia	Peninsular Malaysia	6.96903	18.41	0.9253	weedy	0.116829	0	0	0.883171	IND	N.A.	N.A.	N.A.	N.A.
Malaysia_BG24	Malaysia	Sabah	6.88524	18.09	0.926	weedy	0	0.017627	0	0.982373	IND	N.A.	N.A.	N.A.	N.A.
Malaysia_LB21	Malaysia	Sabah	6.01937	15.86	0.9293	weedy	0	0	0	1	IND	N.A.	N.A.	N.A.	N.A.
Malaysia_MK09	Malaysia	Sabah	6.51723	17.18	0.9315	weedy	0	0.019043	5e-06	0.980951	IND	N.A.	N.A.	N.A.	N.A.
Malaysia_MS06	Malaysia	Sabah	6.14668	16.23	0.9286	weedy	0	0	0	1	IND	N.A.	N.A.	N.A.	N.A.
Malaysia_NT05	Malaysia	Sabah	6.64937	17.54	0.9287	weedy	0	0	0	1	IND	N.A.	N.A.	N.A.	N.A.
Malaysia_NT18	Malaysia	Sabah	10.5473	27.99	0.918	weedy	0.011845	0	0	0.988155	IND	N.A.	N.A.	N.A.	N.A.
Malaysia_NTH10	Malaysia	Sabah	7.07638	18.7	0.9298	weedy	0	0.017538	0	0.982462	IND	N.A.	N.A.	N.A.	N.A.
Malaysia_NTH30	Malaysia	Sabah	7.14864	18.84	0.9299	weedy	0	0	0.009215	0.990785	IND	N.A.	N.A.	N.A.	N.A.
Malaysia_TG04	Malaysia	Sabah	6.53473	17.21	0.9268	weedy	0	0	0	1	IND	N.A.	N.A.	N.A.	N.A.
Malaysia_TT06	Malaysia	Sabah	6.48204	17.11	0.929	weedy	0	0.00882	0.000107	0.991073	IND	N.A.	N.A.	N.A.	N.A.
Malaysia_MUSC014	Malaysia	Peninsular Malaysia	6.27903	16.58	0.9251	weedy	0.093203	0	0	0.906797	IND	N.A.	N.A.	N.A.	N.A.
Malaysia_MUSC021	Malaysia	Peninsular Malaysia	6.69271	17.55	0.9178	weedy	0.035844	0	0	0.964156	IND	N.A.	N.A.	N.A.	N.A.
Malaysia_MUSC022	Malaysia	Peninsular Malaysia	6.88821	18.21	0.9277	weedy	0.049298	0	1e-05	0.950692	IND	N.A.	N.A.	N.A.	N.A.
Malaysia_MUSC023	Malaysia	Peninsular Malaysia	6.91662	18.22	0.9252	weedy	0.049271	0	0	0.950729	IND	N.A.	N.A.	N.A.	N.A.
Malaysia_MUSC026	Malaysia	Peninsular Malaysia	7.10815	18.79	0.9252	weedy	0.06763	0	0	0.93237	IND	N.A.	N.A.	N.A.	N.A.
Malaysia_MUSC100	Malaysia	Peninsular Malaysia	7.0978	18.81	0.9283	weedy	0	0	0.385781	0.614219	IND|AUS	N.A.	N.A.	N.A.	N.A.
Malaysia_MUSC137	Malaysia	Peninsular Malaysia	6.38108	16.83	0.9217	weedy	0.089025	0	0.512007	0.398967	IND|AUS	N.A.	N.A.	N.A.	N.A.
Malaysia_MUSC189	Malaysia	Peninsular Malaysia	9.15177	24.18	0.9211	weedy	0	0	0.294874	0.705126	IND|AUS	N.A.	N.A.	N.A.	N.A.
Malaysia_MUSC234	Malaysia	Peninsular Malaysia	8.80617	23.25	0.9285	weedy	0.04427	0	0.547383	0.408347	IND|AUS	N.A.	N.A.	N.A.	N.A.
SriLanka_18XHB-100	Sri Lanka	N.A.	7.87612	20.77	0.9243	weedy	0	0	0.14975	0.85025	IND	Brown/Red	Dark/Brown	Absent
SriLanka_18XHB-101	Sri Lanka	N.A.	6.56013	17.31	0.9206	weedy	0	0	0.106447	0.893553	IND	Brown/Red	Dark/Brown	Absent
SriLanka_18XHB-78	Sri Lanka	N.A.	6.44208	16.96	0.9274	weedy	0	0.000834	0.15641	0.842756	IND	Brown/Red	Dark/Brown	Absent
SriLanka_18XHB-80	Sri Lanka	N.A.	8.29891	21.82	0.9223	weedy	0	0	0.046253	0.953747	IND	White	Dark/Brown	Absent
SriLanka_18XHB-81	Sri Lanka	N.A.	9.1389	24.06	0.925	weedy	0	0	0.155966	0.844034	IND	Brown/Red	Dark/Brown	Absent
SriLanka_18XHB-82	Sri Lanka	N.A.	6.53553	17.22	0.9259	weedy	0	0.003305	0.15767	0.839025	IND	Brown/Red	Yellow/Straw	Absent
SriLanka_18XHB-83	Sri Lanka	N.A.	7.91694	20.8	0.9215	weedy	0	0	0.13066	0.86934	IND	Brown/Red	Dark/Brown	Absent
SriLanka_18XHB-84	Sri Lanka	N.A.	9.16801	24.11	0.9237	weedy	0	0	0.130609	0.869391	IND	Brown/Red	Dark/Brown	Absent
SriLanka_18XHB-85	Sri Lanka	N.A.	9.23928	24.32	0.9236	weedy	0	0	0.156916	0.843084	IND	Brown/Red	Dark/Brown	Absent
SriLanka_18XHB-86	Sri Lanka	N.A.	7.79307	20.53	0.9178	weedy	0	0	0.130434	0.869566	IND	Brown/Red	Dark/Brown	Absent
SriLanka_18XHB-88	Sri Lanka	N.A.	6.90595	18.18	0.9214	weedy	0	0.000361	0.132921	0.866718	IND	Brown/Red	Dark/Brown	Absent
SriLanka_18XHB-89	Sri Lanka	N.A.	7.96691	20.98	0.9257	weedy	0	0	0.153576	0.846424	IND	Brown/Red	Dark/Brown	Absent
SriLanka_18XHB-90	Sri Lanka	N.A.	8.06318	21.25	0.9245	weedy	0	0	0.133556	0.866444	IND	Brown/Red	Dark/Brown	Absent
SriLanka_18XHB-91	Sri Lanka	N.A.	9.64103	25.41	0.9251	weedy	0	0	0.133616	0.866384	IND	Brown/Red	Dark/Brown	Absent
SriLanka_18XHB-92	Sri Lanka	N.A.	8.02852	21.14	0.9212	weedy	0	0	0.150232	0.849768	IND	Brown/Red	Dark/Brown	Absent
SriLanka_18XHB-93	Sri Lanka	N.A.	8.44734	22.26	0.9232	weedy	0	0	0.149157	0.850843	IND	Brown/Red	Dark/Brown	Absent
SriLanka_18XHB-94	Sri Lanka	N.A.	9.12911	24.04	0.9209	weedy	0	0	0.150869	0.849131	IND	Brown/Red	Dark/Brown	Absent
SriLanka_18XHB-95	Sri Lanka	N.A.	8.62386	22.77	0.9215	weedy	0	0	0.133457	0.866543	IND	Brown/Red	Dark/Brown	Absent
SriLanka_18XHB-96	Sri Lanka	N.A.	6.22557	16.41	0.9258	weedy	0	0.004298	0.153848	0.841854	IND	Brown/Red	Dark/Brown	Absent
SriLanka_18XHB-97	Sri Lanka	N.A.	8.25075	21.69	0.9224	weedy	0	0	0.153618	0.846382	IND	Brown/Red	Dark/Brown	Absent
SriLanka_18XHB-98	Sri Lanka	N.A.	6.07108	16.01	0.9247	weedy	0	0.001581	0.156245	0.842174	IND	Brown/Red	Dark/Brown	Absent
SriLanka_18XHB-99	Sri Lanka	N.A.	7.94444	20.96	0.9254	weedy	0	0	0.134556	0.865444	IND	Brown/Red	Dark/Brown	Absent
Vietnam_W_18XHB-50	Vietnam	N.A.	9.69414	25.53	0.9227	weedy	0.009442	0	0.065271	0.925287	IND	White	Dark/Brown	Absent
Vietnam_W_18XHB-51	Vietnam	N.A.	9.25225	24.42	0.9221	weedy	0.029263	0.023981	0.028803	0.917953	IND	White	Yellow/Straw	Absent
Vietnam_W_18XHB-52	Vietnam	N.A.	8.1631	21.53	0.922	weedy	0.004571	0.006472	0.036955	0.952001	IND	Brown/Red	Dark/Brown	Present
Vietnam_W_18XHB-53	Vietnam	N.A.	8.49387	22.4	0.9232	weedy	0.000674	0.000743	0.047949	0.950634	IND	White	Yellow/Straw	Absent
Vietnam_W_18XHB-54	Vietnam	N.A.	9.0851	23.93	0.9211	weedy	0	0.009153	0.051526	0.939321	IND	Brown/Red	Yellow/Straw	Absent
Vietnam_W_18XHB-55	Vietnam	N.A.	9.54643	25.12	0.9253	weedy	0.002662	0.041433	0.073664	0.882241	IND	White	Dark/Brown	Present
Vietnam_W_18XHB-56	Vietnam	N.A.	9.98316	26.3	0.9248	weedy	0.000273	0.013413	0.061349	0.924966	IND	Brown/Red	Yellow/Straw	Absent
Italy_10-1	Italy	PV	10.0609	26.53	0.9657	weedy	0	1	0	0	TEJ	Brown/Red	Yellow/Straw	Absent	Smooth
Italy_10-15	Italy	AL	6.1954	16.32	0.9696	weedy	0	0.995483	0	0.004517	TEJ	Brown/Red	Yellow/Straw	Absent	Smooth
Italy_10-2	Italy	PV	6.34308	16.66	0.9673	weedy	0	1	0	0	TEJ	Brown/Red	Yellow/Straw	Present	Smooth
Italy_10-3	Italy	PV	6.58916	17.39	0.9669	weedy	0	1	0	0	TEJ	Brown/Red	Yellow/Straw	Present	Smooth
Italy_10-4	Italy	MI	7.20672	19.02	0.9628	weedy	0	0.997915	0	0.002084	TEJ	Brown/Red	Yellow/Straw	Present	Smooth
Italy_10-7	Italy	VC	6.45075	16.99	0.9723	weedy	0	1	0	0	TEJ	Brown/Red	Yellow/Straw	Present	Smooth
Italy_11-28	Italy	NO	7.14529	18.85	0.9686	weedy	0	1	0	0	TEJ	Brown/Red	Yellow/Straw	Present	Smooth
Italy_11-29	Italy	PV	7.25487	19.16	0.9685	weedy	0	0.995949	2e-06	0.004049	TEJ	Brown/Red	Yellow/Straw	Present	Smooth
Italy_11-30	Italy	PV	6.57242	17.36	0.9708	weedy	0	0.996078	0	0.003922	TEJ	Brown/Red	Yellow/Straw	Present	Smooth
Italy_11-31	Italy	VC	9.03134	23.82	0.9693	weedy	0	1	0	0	TEJ	Brown/Red	Yellow/Straw	Present	Smooth
Italy_11-37	Italy	PV	6.30315	16.63	0.9708	weedy	0	1	0	0	TEJ	Brown/Red	Yellow/Straw	Present	Smooth
Italy_11-39	Italy	PV	5.97515	15.76	0.968	weedy	0	1	0	0	TEJ	Brown/Red	Yellow/Straw	Absent	Smooth
Italy_11-44	Italy	MI	6.15428	16.26	0.968	weedy	0	1	0	0	TEJ	Brown/Red	Yellow/Straw	Present	Smooth
Italy_12-52	Italy	PV	9.0229	23.79	0.9674	weedy	0	1	0	0	TEJ	Brown/Red	Yellow/Straw	Present	Smooth
Italy_13-55	Italy	MI	8.15998	21.51	0.9708	weedy	0	1	0	0	TEJ	Brown/Red	Yellow/Straw	Present	Smooth
Italy_13-58	Italy	PV	6.34132	16.73	0.9704	weedy	0	1	0	0	TEJ	Brown/Red	Yellow/Straw	Present	Smooth
Italy_13-61	Italy	VC	8.76547	23.08	0.967	weedy	0	1	0	0	TEJ	Brown/Red	Yellow/Straw	Present	Smooth
Italy_13-62	Italy	BI	9.09014	23.94	0.9707	weedy	0	1	0	0	TEJ	Brown/Red	Yellow/Straw	Present	Smooth
Italy_13-64	Italy	VC	9.49679	24.94	0.9674	weedy	0	1	0	0	TEJ	Brown/Red	Yellow/Straw	Absent	Smooth
Italy_13-65	Italy	NO	7.47494	19.72	0.9714	weedy	0	1	0	0	TEJ	Brown/Red	Yellow/Straw	Absent	Smooth
Italy_13-67	Italy	PV	8.58476	22.67	0.9743	weedy	0	1	0	0	TEJ	Brown/Red	Yellow/Straw	Absent	Smooth
Italy_13-68	Italy	PV	8.2526	21.74	0.9695	weedy	0	1	0	0	TEJ	Brown/Red	Yellow/Straw	Present	Smooth
Italy_14-84	Italy	PV	8.96705	23.68	0.9685	weedy	0	1	0	0	TEJ	Brown/Red	Yellow/Straw	Present	Smooth
Italy_14-85	Italy	MI	9.48221	25	0.9633	weedy	0	0.985069	0	0.014931	TEJ	Brown/Red	Yellow/Straw	Absent	Smooth
Italy_14-86	Italy	NO	10.8222	28.55	0.9669	weedy	0	0.982079	0	0.017921	TEJ	Brown/Red	Dark/Brown	Present	Smooth
Italy_14-87	Italy	NO	8.74244	23	0.9609	weedy	0	0.895941	0.004027	0.100032	TEJ	Brown/Red	Yellow/Straw	Absent	Smooth
Italy_14-88	Italy	VC	8.50415	22.42	0.9716	weedy	0	1	0	0	TEJ	Brown/Red	Yellow/Straw	Present	Smooth
Italy_14-89	Italy	NO	9.40462	24.74	0.963	weedy	0	0.954163	4.7e-05	0.04579	TEJ	Brown/Red	Yellow/Straw	Absent	Smooth
Italy_14-90	Italy	VC	7.86643	20.7	0.9696	weedy	0	1	0	0	TEJ	Brown/Red	Yellow/Straw	Present	Smooth
Italy_14-92	Italy	VC	5.97121	15.73	0.9686	weedy	0	1	0	0	TEJ	Brown/Red	Yellow/Straw	Absent	Smooth
Italy_14-94	Italy	NO	8.59232	22.63	0.9682	weedy	0	0.909535	0	0.090465	TEJ	Brown/Red	Yellow/Straw	Present	Smooth
Italy_14-95	Italy	VC	6.30573	16.63	0.9599	weedy	0	0.969155	0	0.030845	TEJ	Brown/Red	Yellow/Straw	Present	Smooth
Italy_14-96	Italy	PV	8.69212	22.88	0.9702	weedy	0	1	0	0	TEJ	Brown/Red	Yellow/Straw	Present	Smooth
Italy_14-97	Italy	PV	8.79338	23.15	0.9683	weedy	0	1	0	0	TEJ	Brown/Red	Yellow/Straw	Absent	Smooth
Italy_14-98	Italy	MI	9.49005	25	0.9633	weedy	0	0.974099	9e-06	0.025892	TEJ	Brown/Red	Dark/Brown	Present	Smooth
Italy_15-100	Italy	LO	8.7637	23.07	0.9696	weedy	0	1	0	0	TEJ	Brown/Red	Yellow/Straw	Absent	Smooth
Italy_15-99	Italy	MI	8.12229	21.4	0.9726	weedy	0	1	0	0	TEJ	Brown/Red	Yellow/Straw	Present	Smooth
Italy_11-43	Italy	MI	5.56976	14.68	0.9583	weedy	0	0.626119	0.001085	0.372796	TEJ|IND	Brown/Red	Yellow/Straw	Present	Smooth
1005-02_BHA	United States	N.A.	6.01179	16.12	0.9282	weedy	0	0	1	0	AUS	N.A.	N.A.	N.A.	N.A.
1025-01_BHA	United States	N.A.	6.80096	18.23	0.9335	weedy	0	0.037756	0.948545	0.0137	AUS	N.A.	N.A.	N.A.	N.A.
1081-01_BHA	United States	N.A.	6.55422	17.57	0.9324	weedy	0	0.020328	0.979672	0	AUS	N.A.	N.A.	N.A.	N.A.
1096-01_BHA	United States	N.A.	6.02124	16.14	0.9314	weedy	0	0	1	0	AUS	N.A.	N.A.	N.A.	N.A.
10A_BHA	United States	N.A.	6.85486	18.38	0.9264	weedy	0	0	1	0	AUS	N.A.	N.A.	N.A.	N.A.
1107-01_BHA	United States	N.A.	6.5931	17.68	0.9326	weedy	0	0.020371	0.979629	0	AUS	N.A.	N.A.	N.A.	N.A.
1166-02_BHA	United States	N.A.	6.14993	16.49	0.9305	weedy	0	0	1	0	AUS	N.A.	N.A.	N.A.	N.A.
1188-01_BHA	United States	N.A.	7.23162	19.39	0.9305	weedy	0	0	1	0	AUS	N.A.	N.A.	N.A.	N.A.
1214-02_BHA	United States	N.A.	7.12899	19.33	0.9322	weedy	0	0	1	0	AUS	N.A.	N.A.	N.A.	N.A.
18A_BHA	United States	N.A.	7.05833	19.16	0.931	weedy	0	0	1	0	AUS	N.A.	N.A.	N.A.	N.A.
1995-13_BHA	United States	N.A.	7.93457	21.57	0.9305	weedy	0	0	0.855481	0.144519	AUS	N.A.	N.A.	N.A.	N.A.
1995-14_BHA	United States	N.A.	7.80409	21.1	0.9257	weedy	0	0	0.795446	0.204554	AUS	N.A.	N.A.	N.A.	N.A.
2002-2-p1_BHA	United States	N.A.	9.05653	24.49	0.9348	weedy	0	0.189755	0.783509	0.026736	AUS	N.A.	N.A.	N.A.	N.A.
LA3_BHA	United States	N.A.	8.07344	21.83	0.9265	weedy	0	0	0.796537	0.203463	AUS	N.A.	N.A.	N.A.	N.A.
PrCoSrt1_BHA	United States	N.A.	8.13062	22	0.9301	weedy	0	0	1	0	AUS	N.A.	N.A.	N.A.	N.A.
PrCoTall1_BHA	United States	N.A.	7.39005	20.03	0.9309	weedy	0	0	1	0	AUS	N.A.	N.A.	N.A.	N.A.
PrCoTall3_BHA	United States	N.A.	6.96699	18.68	0.9302	weedy	0	0	1	0	AUS	N.A.	N.A.	N.A.	N.A.
StgS_BHA	United States	N.A.	7.43292	19.93	0.923	weedy	0	0	0.795698	0.204302	AUS	N.A.	N.A.	N.A.	N.A.
TX4_BHA	United States	N.A.	6.75636	18.11	0.9299	weedy	0	0	1	0	AUS	N.A.	N.A.	N.A.	N.A.
FW_9	United States	N.A.	9.299	21.22	0.9234	weedy	0	0	1	0	AUS	Brown/Red	Dark/Brown	Present	Smooth
FW_10	United States	N.A.	7.24	18.88	0.9133	weedy	0	0.01709	0.966222	0.016688	AUS	Brown/Red	Dark/Brown	Present	Smooth
FW_14	United States	N.A.	6.918	18.03	0.9103	weedy	0	0	0.607762	0.392238	IND|AUS	Brown/Red	Dark/Brown	Present	Smooth
1001-01_SH	United States	N.A.	7.81175	21.13	0.9253	weedy	0	0	0	1	IND	N.A.	N.A.	N.A.	N.A.
1002-02_SH	United States	N.A.	6.62296	17.76	0.9255	weedy	0	0	0	1	IND	N.A.	N.A.	N.A.	N.A.
1004-01_SH	United States	N.A.	7.42298	20.14	0.9281	weedy	0	0	0	1	IND	N.A.	N.A.	N.A.	N.A.
1047-01_SH	United States	N.A.	6.79723	18.22	0.9254	weedy	0	0	0	1	IND	N.A.	N.A.	N.A.	N.A.
1091-01_SH	United States	N.A.	6.01203	16.12	0.9264	weedy	0	0	0	1	IND	N.A.	N.A.	N.A.	N.A.
1098-01_SH	United States	N.A.	7.09424	19.02	0.9247	weedy	0	0	0	1	IND	N.A.	N.A.	N.A.	N.A.
1141-01_SH	United States	N.A.	6.40461	17.17	0.9271	weedy	0	0	0	1	IND	N.A.	N.A.	N.A.	N.A.
1160-01_SH	United States	N.A.	6.09263	16.34	0.9272	weedy	0	0	0	1	IND	N.A.	N.A.	N.A.	N.A.
1179-01_SH	United States	N.A.	6.33925	17	0.9264	weedy	0	0	0.001388	0.998612	IND	N.A.	N.A.	N.A.	N.A.
1190-01_SH	United States	N.A.	7.00616	18.78	0.9257	weedy	0	0	0	1	IND	N.A.	N.A.	N.A.	N.A.
1199-01_SH	United States	N.A.	6.89088	18.47	0.9271	weedy	0	0	0	1	IND	N.A.	N.A.	N.A.	N.A.
1210-02_SH	United States	N.A.	6.94582	18.62	0.9276	weedy	0	0	0	1	IND	N.A.	N.A.	N.A.	N.A.
1333-02_SH	United States	N.A.	6.88721	18.47	0.9247	weedy	0	0	0	1	IND	N.A.	N.A.	N.A.	N.A.
1344-02_SH	United States	N.A.	6.9675	18.68	0.927	weedy	0	0	0	1	IND	N.A.	N.A.	N.A.	N.A.
1995_12_SH	United States	N.A.	6.5868	17.66	0.9249	weedy	0	0	0	1	IND	N.A.	N.A.	N.A.	N.A.
1995-15_SH	United States	N.A.	7.40343	19.85	0.9252	weedy	0	0	0	1	IND	N.A.	N.A.	N.A.	N.A.
1996_05_SH	United States	N.A.	7.3604	19.73	0.9244	weedy	0	0	0	1	IND	N.A.	N.A.	N.A.	N.A.
FW_11	United States	N.A.	6.705	17.44	0.9114	weedy	0	0	0	1	IND	Brown/Red	Yellow/Straw	Absent	Smooth
FW_12	United States	N.A.	5.892	15.31	0.9109	weedy	0	0	0	1	IND	Brown/Red	Yellow/Straw	Absent	Smooth
FW_13	United States	N.A.	5.894	15.31	0.9088	weedy	0	0	0	1	IND	Brown/Red	Yellow/Straw	Absent	Smooth
LatinAmerica_SA12	Brazil	Santa Maria	8.38	22.25	0.933	weedy	0	0	1	0	AUS	Brown/Red	Dark/Brown	Present	Rough*
LatinAmerica_SA13	Brazil	Massaranduba - SC	10.85	28.78	0.933	weedy	0	0	1	0	AUS	Brown/Red	Dark/Brown	Present	Rough*
LatinAmerica_SA15	Brazil	Ssanta Vitória do Palmar	7.13	18.82	0.935	weedy	0	0	0.789	0.211	AUS	Brown/Red	Yellow/Straw	Absent	Rough*
LatinAmerica_SA2	Brazil	Tubarão - SC	10.17	26.97	0.932	weedy	0	0	0.79	0.21	AUS	Brown/Red	Yellow/Straw	Absent	Smooth*
LatinAmerica_SA21	Brazil	Uruguayana	7	18.46	0.935	weedy	0	0	0.789	0.211	AUS	Brown/Red	Yellow/Straw	Absent	Smooth*
LatinAmerica_SA29	Brazil	Rosário do Sul	6.4	16.9	0.937	weedy	0	0	0.786	0.214	AUS	Brown/Red	Yellow/Straw	Absent	Smooth*
LatinAmerica_SA36	Brazil	Pelotas	7.92	20.88	0.933	weedy	0	0	0.842	0.158	AUS	Brown/Red	Yellow/Straw	Absent	Rough*
LatinAmerica_SA37	Brazil	Pelotas	7.12	18.78	0.937	weedy	0	0	1	0	AUS	White	Yellow/Straw	Absent	Smooth*
LatinAmerica_SA38	Brazil	Araranguá - SC	6.87	18.15	0.93	weedy	0	0	0.79	0.21	AUS	Brown/Red	Yellow/Straw	Present	Rough*
LatinAmerica_SA6	Brazil	Meleiro- SC	9.21	24.29	0.935	weedy	0	0	1	0	AUS	Brown/Red	Dark/Brown	Present	Rough*
LatinAmerica_SA65	Brazil	CACHOEIRINHA	6.96	18.36	0.929	weedy	0	0	1	0	AUS	Brown/Red	Yellow/Straw	Absent	N.A.
LatinAmerica_SA7	Brazil	Guaramirin - SC	7.7	20.36	0.936	weedy	0	0	1	0	AUS	Brown/Red	Dark/Brown	Present	Rough*
LatinAmerica_SA72	Brazil	RIO BRILHANTE	8.52	22.49	0.93	weedy	0	0	0.767	0.233	AUS	White	Dark/Brown	Present	N.A.
LatinAmerica_SA76	Brazil	RIO BRILHANTE	7.4	19.53	0.932	weedy	0	0	0.903	0.097	AUS	Brown/Red	Dark/Brown	Present	N.A.
LatinAmerica_SA8	Brazil	Camaquã	6.99	18.49	0.935	weedy	0	0	1	0	AUS	Brown/Red	Yellow/Straw	Present	Rough*
LatinAmerica_SA81	Brazil	ST. VITÓRIA DO PALMAR	7.02	18.56	0.929	weedy	0	0	0.786	0.214	AUS	Brown/Red	Dark/Brown	Present	N.A.
LatinAmerica_SA85	Brazil	MOSTARDAS	6.75	17.82	0.932	weedy	0	0	0.857	0.143	AUS	Brown/Red	Yellow/Straw	Present	N.A.
LatinAmerica_SA9	Brazil	Rice variety	9.17	24.34	0.934	weedy	0	0	0.775	0.225	AUS	Brown/Red	Yellow/Straw	Absent	Smooth*
LatinAmerica_SA92	Brazil	UruguayANA	6.27	16.56	0.934	weedy	0	0	1	0	AUS	Brown/Red	Dark/Brown	Present	N.A.
LatinAmerica_SA95	Brazil	UruguayANA	9.41	24.96	0.928	weedy	0	0	1	0	AUS	Brown/Red	Dark/Brown	Present	N.A.
LatinAmerica_SA1	Brazil	Itajaí- SC	9.3	24.67	0.93	weedy	0	0	0	1	IND	White	Yellow/Straw	Absent	Smooth*
LatinAmerica_SA10	Brazil	Rice variety	8.8	23.31	0.932	weedy	0	0	0	1	IND	White	Yellow/Straw	Absent	Smooth*
LatinAmerica_SA25	Brazil	Arroio Grande	8.16	21.56	0.936	weedy	0	0.033	0	0.967	IND	Brown/Red	Yellow/Straw	Absent	Smooth*
LatinAmerica_SA3	Brazil	Capivari do Sul	8.82	23.43	0.934	weedy	0	0.003	0	0.997	IND	Brown/Red	Yellow/Straw	Present	Smooth*
LatinAmerica_SA31	Brazil	Jaguarão	6.83	18.06	0.935	weedy	0	0	0.167	0.833	IND	Brown/Red	Yellow/Straw	Absent	Rough*
LatinAmerica_SA32	Brazil	mariana Pimentel	6.84	18.03	0.933	weedy	0	0	0.223	0.777	IND	White	Yellow/Straw	Absent	Smooth*
LatinAmerica_SA41	Brazil	Pantano Grande	8.69	23.07	0.932	weedy	0	0	0.187	0.813	IND	White	Yellow/Straw	Absent	Smooth*
LatinAmerica_SA42	Brazil	Porto Alegre	6.36	16.84	0.929	weedy	0	0.034	0.231	0.735	IND	Brown/Red	Yellow/Straw	Absent	Rough*
LatinAmerica_SA47	Brazil	Agudo	9.45	25.06	0.932	weedy	0	0.025	0.163	0.812	IND	Brown/Red	Yellow/Straw	Present	Rough*
LatinAmerica_SA69	Brazil	RIO BRILHANTE	7.77	20.5	0.929	weedy	0	0.011	0.224	0.765	IND	Brown/Red	Yellow/Straw	Absent	N.A.
LatinAmerica_SA79	Brazil	RIO BRILHANTE	6.68	17.62	0.928	weedy	0	0	0.237	0.763	IND	Brown/Red	Yellow/Straw	Present	N.A.
LatinAmerica_SA86	Brazil	MOSTARDAS	6.87	18.12	0.93	weedy	0	0	0.251	0.749	IND	Brown/Red	Yellow/Straw	Absent	N.A.
LatinAmerica_SA11	Brazil	Alegrete	8.33	22.01	0.928	weedy	0	0	0.532	0.468	IND|AUS	Brown/Red	Yellow/Straw	Present	Smooth*
LatinAmerica_SA14	Brazil	Bagé	7.02	18.52	0.936	weedy	0	0	0.511	0.489	IND|AUS	Brown/Red	Yellow/Straw	Absent	Rough*
LatinAmerica_SA16	Brazil	São Gabriel	6.8	17.97	0.936	weedy	0	0.012	0.515	0.473	IND|AUS	Brown/Red	Yellow/Straw	Present	Rough*
LatinAmerica_SA17	Brazil	Agudo	6.78	17.9	0.931	weedy	0	0	0.42	0.58	IND|AUS	Brown/Red	Dark/Brown	Present	Rough*
LatinAmerica_SA18	Brazil	São Francisco de Assi	10.09	26.76	0.935	weedy	0	0	0.716	0.284	IND|AUS	Brown/Red	Dark/Brown	Present	Smooth*
LatinAmerica_SA19	Brazil	São Sepé	8.06	21.28	0.935	weedy	0	0	0.302	0.698	IND|AUS	Brown/Red	Yellow/Straw	Absent	Smooth*
LatinAmerica_SA20	Brazil	Eldorado do Sul	7.43	19.61	0.936	weedy	0	0.03	0.498	0.471	IND|AUS	Brown/Red	Yellow/Straw	Absent	Rough*
LatinAmerica_SA22	Brazil	Arroio Grande	7.38	19.45	0.937	weedy	0	0.048	0.301	0.651	IND|AUS	White	Yellow/Straw	Present	Rough*
LatinAmerica_SA23	Brazil	Capivari do Sul	8.48	22.44	0.93	weedy	0	0	0.44	0.56	IND|AUS	Brown/Red	Yellow/Straw	Present	Smooth*
LatinAmerica_SA24	Brazil	Itaqui	11.21	29.75	0.927	weedy	0	0.012	0.425	0.563	IND|AUS	Brown/Red	Yellow/Straw	Absent	Smooth*
LatinAmerica_SA26	Brazil	Cachoeira do Sul	10.6	28.1	0.934	weedy	0	0.028	0.353	0.618	IND|AUS	Brown/Red	Yellow/Straw	Present	Smooth*
LatinAmerica_SA27	Brazil	Capivari do Sul	8.86	23.49	0.939	weedy	0	0.031	0.707	0.262	IND|AUS	Brown/Red	Dark/Brown	Present	Smooth*
LatinAmerica_SA28	Brazil	Bagé	11.35	30.13	0.93	weedy	0	0.016	0.597	0.387	IND|AUS	White	Yellow/Straw	Present	Smooth*
LatinAmerica_SA30	Brazil	Don Pedrito	7.55	19.95	0.936	weedy	0	0.043	0.382	0.574	IND|AUS	Brown/Red	Yellow/Straw	Absent	Rough*
LatinAmerica_SA33	Brazil	Sertão Santana	6.91	18.19	0.937	weedy	0	0.071	0.439	0.49	IND|AUS	Brown/Red	Yellow/Straw	Absent	Rough*
LatinAmerica_SA34	Brazil	São Borja	9.43	25.01	0.933	weedy	0	0.019	0.44	0.541	IND|AUS	Brown/Red	Yellow/Straw	Absent	Smooth*
LatinAmerica_SA35	Brazil	São Borja	7.99	21.13	0.922	weedy	0	0.018	0.296	0.686	IND|AUS	Brown/Red	Yellow/Straw	Absent	Smooth*
LatinAmerica_SA39	Brazil	Santiago	5.34	14.13	0.926	weedy	0	0	0.272	0.728	IND|AUS	Brown/Red	Yellow/Straw	Present	Rough*
LatinAmerica_SA4	Brazil	Mostardas	6.29	16.59	0.935	weedy	0	0	0.614	0.386	IND|AUS	Brown/Red	Yellow/Straw	Present	Rough*
LatinAmerica_SA40	Brazil	Porto Alegre	7.5	19.76	0.937	weedy	0	0.014	0.477	0.508	IND|AUS	Brown/Red	Yellow/Straw	Absent	Rough*
LatinAmerica_SA43	Brazil	Viamão	10.25	27.23	0.948	weedy	0	0.464	0.49	0.047	TEJ|AUS	Brown/Red	Yellow/Straw	Absent	Smooth*
LatinAmerica_SA44	Brazil	Agudo	7.58	20.02	0.931	weedy	0	0.048	0.273	0.68	IND|AUS	Brown/Red	Yellow/Straw	Absent	Smooth*
LatinAmerica_SA45	Brazil	Restinga Seca	6.02	15.89	0.935	weedy	0	0.01	0.429	0.561	IND|AUS	Brown/Red	Yellow/Straw	Absent	Smooth*
LatinAmerica_SA46	Brazil	Viamão	7.45	19.63	0.933	weedy	0	0	0.347	0.653	IND|AUS	Brown/Red	Yellow/Straw	Absent	Rough*
LatinAmerica_SA48	Brazil	Candelária	7.1	18.75	0.932	weedy	0	0	0.422	0.578	IND|AUS	Brown/Red	Dark/Brown	Absent	Rough*
LatinAmerica_SA49	Brazil	Restinga Seca	10.84	28.75	0.921	weedy	0	0.018	0.494	0.488	IND|AUS	Brown/Red	Yellow/Straw	Present	Rough*
LatinAmerica_SA5	Brazil	Pelotas	7.63	20.14	0.937	weedy	0	0.054	0.522	0.424	IND|AUS	Brown/Red	Yellow/Straw	Absent	Rough*
LatinAmerica_SA50	Brazil	Restinga Seca	6.75	17.82	0.931	weedy	0	0.018	0.411	0.571	IND|AUS	Brown/Red	Yellow/Straw	Present	Smooth*
LatinAmerica_SA64	Brazil	ST. VITÓRIA DO PALMAR	6.77	17.89	0.931	weedy	0	0	0.628	0.372	IND|AUS	Brown/Red	Yellow/Straw	Present	N.A.
LatinAmerica_SA70	Brazil	RIO BRILHANTE	8.23	21.74	0.931	weedy	0	0.061	0.304	0.635	IND|AUS	Brown/Red	Yellow/Straw	Absent	N.A.
LatinAmerica_SA71	Brazil	RIO BRILHANTE	9.52	25.18	0.927	weedy	0	0	0.471	0.529	IND|AUS	Brown/Red	Yellow/Straw	Absent	N.A.
LatinAmerica_SA73	Brazil	RIO BRILHANTE	7.21	19.02	0.93	weedy	0	0	0.514	0.486	IND|AUS	Brown/Red	Yellow/Straw	Absent	N.A.
LatinAmerica_SA74	Brazil	RIO BRILHANTE	6.13	16.17	0.931	weedy	0	0	0.725	0.275	IND|AUS	Brown/Red	Dark/Brown	Present	N.A.
LatinAmerica_SA75	Brazil	RIO BRILHANTE	7.52	19.8	0.927	weedy	0	0.058	0.333	0.609	IND|AUS	Brown/Red	Yellow/Straw	Absent	N.A.
LatinAmerica_SA77	Brazil	RIO BRILHANTE	7.29	19.23	0.93	weedy	0	0	0.311	0.689	IND|AUS	Brown/Red	Yellow/Straw	Absent	N.A.
LatinAmerica_SA78	Brazil	RIO BRILHANTE	7.48	19.73	0.933	weedy	0	0	0.759	0.241	IND|AUS	Brown/Red	Yellow/Straw	Absent	N.A.
LatinAmerica_SA82	Brazil	ST. VITÓRIA DO PALMAR	8.13	21.49	0.93	weedy	0	0	0.531	0.469	IND|AUS	Brown/Red	Yellow/Straw	Absent	N.A.
LatinAmerica_SA83	Brazil	PELOTAS	9.59	25.4	0.928	weedy	0	0	0.521	0.479	IND|AUS	Brown/Red	Yellow/Straw	Present	N.A.
LatinAmerica_SA84	Brazil	PELOTAS	8.51	22.37	0.928	weedy	0	0	0.394	0.606	IND|AUS	White	Yellow/Straw	Absent	N.A.
LatinAmerica_SA87	Brazil	PELOTAS	7.34	19.38	0.93	weedy	0	0	0.417	0.583	IND|AUS	Brown/Red	Yellow/Straw	Present	N.A.
LatinAmerica_SA88	Brazil	MOSTARDAS	6.52	17.22	0.929	weedy	0	0	0.636	0.364	IND|AUS	Brown/Red	Yellow/Straw	Present	N.A.
LatinAmerica_SA89	Brazil	SANTA MONICA	7.23	19.05	0.93	weedy	0	0	0.498	0.502	IND|AUS	Brown/Red	Yellow/Straw	Absent	N.A.
LatinAmerica_SA90	Brazil	UruguayANA	7.53	19.88	0.932	weedy	0	0	0.366	0.634	IND|AUS	White	Yellow/Straw	Present	N.A.
LatinAmerica_SA91	Brazil	MOSTARDAS	6.53	17.23	0.931	weedy	0	0.005	0.381	0.614	IND|AUS	Brown/Red	Yellow/Straw	Present	N.A.
LatinAmerica_SA93	Brazil	UruguayANA	6.27	16.52	0.93	weedy	0	0	0.337	0.663	IND|AUS	Brown/Red	Yellow/Straw	Absent	N.A.
LatinAmerica_SA94	Brazil	UruguayANA	7.58	20.03	0.928	weedy	0	0	0.486	0.514	IND|AUS	White	Yellow/Straw	Present	N.A.
LatinAmerica_SA96	Brazil	ST. VITÓRIA DO PALMAR	7.38	19.45	0.933	weedy	0	0	0.368	0.632	IND|AUS	Brown/Red	Yellow/Straw	Present	N.A.
LatinAmerica_SA59	Panama	DARIEN	9.03	23.96	0.931	weedy	0	0	0.787	0.213	AUS	Brown/Red	Yellow/Straw	Absent	N.A.
LatinAmerica_SA62	Panama	CHEPO	6.37	16.85	0.931	weedy	0	0	0.791	0.209	AUS	Brown/Red	Dark/Brown	Present	N.A.
LatinAmerica_SA55	Panama	COCLE/ANTON	6.17	16.3	0.928	weedy	0	0	0.162	0.838	IND	Brown/Red	Yellow/Straw	Present	N.A.
LatinAmerica_SA56	Panama	COCLE/NATA	8.67	22.9	0.929	weedy	0	0	0	1	IND	Brown/Red	Yellow/Straw	Present	N.A.
LatinAmerica_SA57	Panama	GORGONA	7.09	18.73	0.932	weedy	0	0	0.008	0.992	IND	Brown/Red	Yellow/Straw	Absent	N.A.
LatinAmerica_SA58	Panama	PACORA	6.9	18.21	0.93	weedy	0	0.007	0.205	0.788	IND	Brown/Red	Yellow/Straw	Absent	N.A.
LatinAmerica_SA61	Panama	CHEPO	7.12	18.78	0.931	weedy	0	0.028	0	0.972	IND	Brown/Red	Yellow/Straw	Absent	N.A.
LatinAmerica_SA60	Panama	CHEPO	6.85	18.09	0.93	weedy	0	0	0.392	0.608	IND|AUS	Brown/Red	Dark/Brown	Present	N.A.
LatinAmerica_SA63	Panama	CHEPO	6.3	16.66	0.928	weedy	0	0.054	0.386	0.56	IND|AUS	Brown/Red	Yellow/Straw	Absent	N.A.
LatinAmerica_SA53	Paraguay	N.A.	6.34	16.72	0.93	weedy	0	0	0.191	0.809	IND	Brown/Red	Yellow/Straw	Absent	N.A.
LatinAmerica_SA54	Paraguay	N.A.	N.A.	18.36	0.933	weedy	0	0.013	0.412	0.575	IND|AUS	White	Yellow/Straw	Absent	N.A.
LatinAmerica_SA66	Peru	LA LIBERTAD	6.07	16.03	0.933	weedy	0	0.008	0.175	0.817	IND	Brown/Red	Yellow/Straw	Present	N.A.
LatinAmerica_SA67	Peru	LA LIBERTAD	9.53	25.27	0.929	weedy	0	0	0.581	0.419	IND|AUS	Brown/Red	Dark/Brown	Present	N.A.
LatinAmerica_SA68	Peru	GUADALUPE - LA LIBERTAD	7.7	20.32	0.932	weedy	0	0	0.579	0.421	IND|AUS	Brown/Red	Dark/Brown	Present	N.A.
LatinAmerica_SA51	Uruguay	MINAS DE CORRALES	5.64	14.9	0.929	weedy	0	0	0.789	0.211	AUS	Brown/Red	Yellow/Straw	Absent	N.A.
LatinAmerica_SA52	Uruguay	MINAS DE CORRALES	6.34	16.71	0.932	weedy	0	0	0.788	0.212	AUS	Brown/Red	Yellow/Straw	Present	N.A.
(2) Publicly available whole genome sequence data of wild (54) and cultivated rice (426) used in this study
SampleID	Country/Region	Clean data (bp)	Sequencing depth (x)	Mapping rate	Type of rice	Subgroup
W2077	Australia	4.7	11.43	0.9075	wild	O. rufipogon
W2100	Australia	5.1	12.52	0.9098	wild	O. rufipogon
W2109	Australia	6.2	14.65	0.9071	wild	O. rufipogon
W1236	Australia	14.4	29.97	0.913	wild	O. rufipogon
W2078	Australia	5.1	12.45	0.9089	wild	O. rufipogon
W2051	Bangladesh	5.9	14.39	0.9142	wild	O. rufipogon
W1962	China	6.2	14.98	0.9331	wild	O. rufipogon
W1965	China	5	11.8	0.9424	wild	O. rufipogon
W3072	China	1.88849	2.81	0.9363	wild	O. rufipogon
W1716	China	1.63326	2.77	0.9408	wild	O. rufipogon
W2198	China	1.79542	3.2	0.9493	wild	O. rufipogon
W3046	China	2.03717	2.85	0.9387	wild	O. rufipogon
W3048	China	1.83133	2.65	0.9411	wild	O. rufipogon
W3065	China	1.60772	2.32	0.9197	wild	O. rufipogon
W3070	China	1.66209	2.54	0.9278	wild	O. rufipogon
W0108	India	0.732564	1.27	0.9245	wild	O. rufipogon
W0126	India	0.669485	1.25	0.932	wild	O. rufipogon
W0133	India	0.334842	0.75	0.9333	wild	O. rufipogon
W1087	India	2.56376	3.13	0.9294	wild	O. rufipogon
W1093	India	2.09112	2.59	0.932	wild	O. rufipogon
W1096	India	1.98688	2.46	0.9233	wild	O. rufipogon
W1683	India	2.77234	4.02	0.931	wild	O. rufipogon
W0134	India	0.481092	1.05	0.929	wild	O. rufipogon
W0137	India	11.2	27.37	0.913	wild	O. rufipogon
W1669	India	5.2	12.66	0.9157	wild	O. rufipogon
W1748	India	2.63933	5.06	0.9302	wild	O. rufipogon
W1777	India	1.99195	4.11	0.9367	wild	O. rufipogon
W2003	India	6.9	16.31	0.901	wild	O. rufipogon
W1976	Indonesia	8.8	10.63	0.9194	wild	O. rufipogon
W1981	Indonesia	13.9	28.94	0.9109	wild	O. rufipogon
W2022	Indonesia	1.76113	2.92	0.928	wild	O. rufipogon
W2024	Indonesia	1.80394	2.95	0.9239	wild	O. rufipogon
W0593	Malaysia	14.5	29.98	0.9104	wild	O. rufipogon
W1943	NA.	7.7	12.03	0.9549	wild	O. rufipogon
W1945	NA.	5.9	14.15	0.9438	wild	O. rufipogon
IRGC105444	Sri Lanka	6	14.53	0.9091	wild	O. rufipogon
W1807	Sri Lanka	6	14.3	0.9137	wild	O. rufipogon
IRGC105908	Thailand	5	12.59	0.912	wild	O. rufipogon
W1921	Thailand	6.7	15.99	0.9058	wild	O. rufipogon
W0120	Thailand	0.397981	0.62	0.9058	wild	O. rufipogon
W0132	Thailand	0.576703	1.27	0.9344	wild	O. rufipogon
W0135	Thailand	0.351165	0.78	0.9326	wild	O. rufipogon
W0171	Thailand	2.48906	4.33	0.9237	wild	O. rufipogon
W0180	Thailand	12.7	26.41	0.9079	wild	O. rufipogon
W1790	Thailand	2.77035	5.77	0.9266	wild	O. rufipogon
W1849	Thailand	4.02357	8.53	0.9244	wild	O. rufipogon
W1850	Thailand	1.86419	3.72	0.9273	wild	O. rufipogon
W1854	Thailand	1.9287	3.95	0.924	wild	O. rufipogon
W1859	Thailand	1.89517	3.79	0.9185	wild	O. rufipogon
W1870	Thailand	1.70203	3.77	0.9272	wild	O. rufipogon
W1940	Thailand	2.05403	4.57	0.9237	wild	O. rufipogon
W2282	Thailand	2.01837	2.34	0.9218	wild	O. rufipogon
W1725	Thailand	2.78927	4.82	0.9483	wild	O. rufipogon
IRIS_313-11765	Liberia	5.4375	13.99	0.9532	cultivar	aromatic
IRIS_313-11062	Bangladesh	7.84203	19.08	0.941	cultivar	aromatic
IRIS_313-11069	Bangladesh	4.3219	10.4	0.9366	cultivar	aromatic
IRIS_313-11218	Bangladesh	5.44838	14.04	0.9492	cultivar	aromatic
IRIS_313-12094	Bangladesh	7.88311	20.34	0.9079	cultivar	aromatic
IRIS_313-9170	Bangladesh	5.1892	13.49	0.9486	cultivar	aromatic
IRIS_313-9682	Bangladesh	5.66516	14.74	0.9485	cultivar	aromatic
CX149	India	8.2876	20.89	0.9523	cultivar	aromatic
IRIS_313-11289	India	9.53516	23.71	0.9449	cultivar	aromatic
IRIS_313-11356	India	5.24686	13.34	0.9535	cultivar	aromatic
IRIS_313-11625	Nepal	5.69556	14.64	0.954	cultivar	aromatic
IRIS_313-11626	Nepal	6.61017	16.93	0.9547	cultivar	aromatic
IRIS_313-11630	Nepal	6.21103	15.88	0.9508	cultivar	aromatic
IRIS_313-11632	Nepal	4.9133	12.6	0.952	cultivar	aromatic
IRIS_313-11023	Pakistan	4.32282	10.6	0.935	cultivar	aromatic
IRIS_313-11030	Pakistan	5.2476	12.95	0.9416	cultivar	aromatic
CX59	Philippines	6.13231	15.93	0.9539	cultivar	aromatic
B001	China	11.2743	28.49	0.9699	cultivar	temperate japonica
B002	China	6.01547	15.24	0.9391	cultivar	temperate japonica
B003	China	6.74709	17.05	0.9667	cultivar	temperate japonica
B056	China	5.89764	15.02	0.9606	cultivar	temperate japonica
B057	China	4.27203	10.89	0.978	cultivar	temperate japonica
B066	China	7.5447	19.21	0.9713	cultivar	temperate japonica
B068	China	5.67566	14.39	0.9788	cultivar	temperate japonica
B069	China	5.32924	13.55	0.9658	cultivar	temperate japonica
B070	China	8.43166	21.41	0.9534	cultivar	temperate japonica
B071	China	5.3534	13.56	0.9741	cultivar	temperate japonica
B077	China	5.08891	12.76	0.8971	cultivar	temperate japonica
B100	China	6.92258	17.4	0.9741	cultivar	temperate japonica
B102	China	4.58498	11.49	0.9642	cultivar	temperate japonica
B103	China	5.88567	14.75	0.9602	cultivar	temperate japonica
B109	China	5.8054	14.88	0.9629	cultivar	temperate japonica
B110	China	5.28332	13.56	0.9553	cultivar	temperate japonica
B111	China	6.95876	17.81	0.8889	cultivar	temperate japonica
B117	China	2.70235	6.8	0.9717	cultivar	temperate japonica
B122	China	4.41097	11.26	0.9841	cultivar	temperate japonica
B136	China	4.61196	11.94	0.965	cultivar	temperate japonica
IRIS_313-10228	China	5.71202	14.8	0.9655	cultivar	temperate japonica
IRIS_313-8140	China	5.81685	14.9	0.9795	cultivar	temperate japonica
IRIS_313-10056	Japan	3.86409	9.8	0.9451	cultivar	temperate japonica
IRIS_313-10430	Japan	4.62539	11.92	0.9818	cultivar	temperate japonica
IRIS_313-10437	Japan	5.3774	13.83	0.9836	cultivar	temperate japonica
IRIS_313-10469	Japan	6.11262	15.7	0.959	cultivar	temperate japonica
IRIS_313-10564	Japan	6.97262	17.68	0.9728	cultivar	temperate japonica
IRIS_313-10567	Japan	5.36781	13.69	0.9831	cultivar	temperate japonica
IRIS_313-10568	Japan	3.97137	10.06	0.9851	cultivar	temperate japonica
IRIS_313-10569	Japan	3.81668	9.66	0.985	cultivar	temperate japonica
IRIS_313-10570	Japan	6.38439	16.14	0.9826	cultivar	temperate japonica
IRIS_313-10677	Japan	6.26761	16.13	0.9843	cultivar	temperate japonica
IRIS_313-11246	Japan	5.18193	12.99	0.9712	cultivar	temperate japonica
IRIS_313-11875	Japan	5.20451	13.02	0.9038	cultivar	temperate japonica
IRIS_313-8755	Japan	8.22799	21	0.9807	cultivar	temperate japonica
IRIS_313-9002	Japan	3.66732	9.32	0.9544	cultivar	temperate japonica
IRIS_313-9228	Japan	6.08238	15.54	0.9798	cultivar	temperate japonica
IRIS_313-9438	Japan	4.83879	12.59	0.9803	cultivar	temperate japonica
IRIS_313-9769	Japan	4.09017	10.44	0.9669	cultivar	temperate japonica
IRIS_313-9884	Japan	4.41337	11.29	0.9837	cultivar	temperate japonica
JS_C13	China	6.424	16.3	0.9279	cultivar	temperate japonica
JS_C17	China	7.911	20.86	0.9672	cultivar	temperate japonica
JS_C18	China	7.498	19.78	0.9641	cultivar	temperate japonica
JS_C19	China	5.969	15.66	0.9603	cultivar	temperate japonica
JS_C22	China	6.887	18.15	0.9652	cultivar	temperate japonica
JS_C26	China	6.492	17.05	0.9648	cultivar	temperate japonica
JS_C27	China	8.91	23.18	0.9596	cultivar	temperate japonica
JS_C28	China	6.966	18.34	0.9674	cultivar	temperate japonica
JS_C29	China	7.443	19.68	0.9694	cultivar	temperate japonica
JS_C31	China	6.217	16.35	0.9645	cultivar	temperate japonica
JS_C4	China	7.868	20.81	0.9692	cultivar	temperate japonica
JS_C6	China	7.539	19.91	0.965	cultivar	temperate japonica
LN_C15	China	7.099	18.21	0.8217	cultivar	temperate japonica
LN_C18	China	6.965	18.38	0.887	cultivar	temperate japonica
LN_C19	China	5.841	14.59	0.832	cultivar	temperate japonica
LN_C20	China	6.66	17.52	0.9684	cultivar	temperate japonica
LN_C21	China	6.042	15.92	0.9643	cultivar	temperate japonica
LN_C22	China	7.469	19.74	0.9608	cultivar	temperate japonica
LN_C23	China	6.842	18	0.9672	cultivar	temperate japonica
LN_C24	China	7.368	19.56	0.9551	cultivar	temperate japonica
LN_C28	China	6.042	15.86	0.9639	cultivar	temperate japonica
NX_C01	China	8.512	22.55	0.9618	cultivar	temperate japonica
NX_C02	China	8.67	23.04	0.9563	cultivar	temperate japonica
NX_C03	China	7.296	19.21	0.9533	cultivar	temperate japonica
NX_C04	China	5.263	13.89	0.9621	cultivar	temperate japonica
NX_C05	China	7.153	18.98	0.9619	cultivar	temperate japonica
NX_C06	China	5.015	13.27	0.9594	cultivar	temperate japonica
NX_C07	China	6.634	17.54	0.9664	cultivar	temperate japonica
NX_C08	China	7.111	18.89	0.9577	cultivar	temperate japonica
NX_C09	China	7.975	21.21	0.9542	cultivar	temperate japonica
NX_C10	China	5.333	14.14	0.9521	cultivar	temperate japonica
NX_C11	China	6.9	18.31	0.9553	cultivar	temperate japonica
NX_C12	China	7.956	21.15	0.9488	cultivar	temperate japonica
NX_C13	China	7.195	19.06	0.9701	cultivar	temperate japonica
NX_C14	China	8.426	22.4	0.9636	cultivar	temperate japonica
NX_C15	China	9.054	23.93	0.9464	cultivar	temperate japonica
NX_C16	China	7.733	20.53	0.9654	cultivar	temperate japonica
NX_C17	China	7.803	20.57	0.9513	cultivar	temperate japonica
NX_C18	China	7.938	21.05	0.9694	cultivar	temperate japonica
NX_C19	China	7.842	20.77	0.9688	cultivar	temperate japonica
NX_C20	China	8.732	23.19	0.9694	cultivar	temperate japonica
NX_C21	China	7.612	20.07	0.9515	cultivar	temperate japonica
NX_C22	China	8.679	22.99	0.9656	cultivar	temperate japonica
NX_C23	China	8.238	21.84	0.9666	cultivar	temperate japonica
NX_C27	China	8.784	23.36	0.9692	cultivar	temperate japonica
NX_C28	China	7.335	19.44	0.9638	cultivar	temperate japonica
NX_C29	China	5.857	15.49	0.9645	cultivar	temperate japonica
NX_C30	China	5.46	14.44	0.9734	cultivar	temperate japonica
NX_C31	China	5.71	15.08	0.9683	cultivar	temperate japonica
NX_C33	China	6.086	16.08	0.9575	cultivar	temperate japonica
NX_C34	China	5.211	13.74	0.9721	cultivar	temperate japonica
IRIS_313-10092	South Korea	4.0142	10.16	0.985	cultivar	temperate japonica
IRIS_313-10093	South Korea	3.15097	7.97	0.9572	cultivar	temperate japonica
IRIS_313-15904	South Korea	4.32562	10.93	0.9815	cultivar	temperate japonica
IRIS_313-9886	South Korea	4.34311	11.1	0.9675	cultivar	temperate japonica
IRIS_313-9887	South Korea	4.41084	11.19	0.9793	cultivar	temperate japonica
IRIS_313-9890	South Korea	4.24283	10.81	0.9745	cultivar	temperate japonica
IRIS_313-9891	South Korea	4.37469	11.11	0.902	cultivar	temperate japonica
IRIS_313-9974	South Korea	4.35858	11.13	0.9787	cultivar	temperate japonica
IRIS_313-9996	South Korea	5.73962	14.62	0.9702	cultivar	temperate japonica
IRIS_313-10089	Bulgaria	5.28164	13.4	0.9779	cultivar	temperate japonica
IRIS_313-8112	Bulgaria	4.7242	12.26	0.9764	cultivar	temperate japonica
IRIS_313-8125	Bulgaria	7.84873	20.39	0.977	cultivar	temperate japonica
IRIS_313-8129	Bulgaria	5.96304	15.45	0.9782	cultivar	temperate japonica
IRIS_313-8143	Bulgaria	4.37944	11.35	0.9729	cultivar	temperate japonica
IRIS_313-8166	France	5.92878	15.19	0.9747	cultivar	temperate japonica
IRIS_313-8167	France	6.2639	16.03	0.9713	cultivar	temperate japonica
IRIS_313-8399	France	3.13877	7.92	0.9754	cultivar	temperate japonica
IRIS_313-9964	Georgia	5.64576	14.39	0.9715	cultivar	temperate japonica
IRIS_313-8214	Greece	5.24727	13.63	0.9731	cultivar	temperate japonica
IRIS_313-10242	Hungary	4.12827	10.41	0.9723	cultivar	temperate japonica
IRIS_313-8171	Hungary	4.79136	12.42	0.9767	cultivar	temperate japonica
IRIS_313-9813	Hungary	5.19868	13.14	0.8787	cultivar	temperate japonica
IRIS_313-10014	Italy	4.13454	10.58	0.9769	cultivar	temperate japonica
IRIS_313-10119	Italy	4.90172	12.39	0.9681	cultivar	temperate japonica
IRIS_313-8023	Italy	5.16221	13.41	0.9733	cultivar	temperate japonica
IRIS_313-8024	Italy	5.83217	15.11	0.9724	cultivar	temperate japonica
IRIS_313-8025	Italy	5.6446	14.65	0.9792	cultivar	temperate japonica
IRIS_313-8033	Italy	4.9419	12.8	0.9783	cultivar	temperate japonica
IRIS_313-8037	Italy	6.24079	16.18	0.9729	cultivar	temperate japonica
IRIS_313-8041	Italy	4.74451	12.29	0.9697	cultivar	temperate japonica
IRIS_313-8049	Italy	5.30449	13.76	0.971	cultivar	temperate japonica
IRIS_313-8053	Italy	4.53838	11.74	0.9701	cultivar	temperate japonica
IRIS_313-8066	Italy	5.90753	15.31	0.8691	cultivar	temperate japonica
IRIS_313-8099	Italy	4.63072	11.99	0.9764	cultivar	temperate japonica
IRIS_313-8121	Italy	5.50454	14.24	0.9639	cultivar	temperate japonica
IRIS_313-8177	Italy	6.18708	16	0.9737	cultivar	temperate japonica
IRIS_313-8195	Italy	4.82007	12.52	0.9755	cultivar	temperate japonica
IRIS_313-8200	Italy	5.67168	14.67	0.9745	cultivar	temperate japonica
IRIS_313-8205	Italy	4.96482	12.87	0.9662	cultivar	temperate japonica
IRIS_313-9937	Italy	6.51713	16.65	0.9783	cultivar	temperate japonica
IRIS_313-8124	Portugal	5.6445	14.63	0.9735	cultivar	temperate japonica
IRIS_313-8137	Portugal	5.22202	13.51	0.9741	cultivar	temperate japonica
IRIS_313-8148	Romania	5.39462	13.95	0.9838	cultivar	temperate japonica
IRIS_313-10084	Spain	5.05177	12.81	0.9717	cultivar	temperate japonica
IRIS_313-8090	Spain	5.04636	13.1	0.9786	cultivar	temperate japonica
IRIS_313-8097	Spain	4.08924	10.59	0.9778	cultivar	temperate japonica
IRIS_313-11829	Pakistan	7.16682	17.99	0.9856	cultivar	temperate japonica
IRIS_313-8105	United States	4.64313	12.02	0.9811	cultivar	temperate japonica
IRIS_313-8669	United States	5.6757	14.43	0.9505	cultivar	temperate japonica
IRIS_313-8856	United States	5.50887	14.05	0.9682	cultivar	temperate japonica
IRIS_313-8658	United States	6.12732	15.88	0.9714	cultivar	temperate japonica
IRIS_313-8128	Argentina	4.28471	11.02	0.9776	cultivar	temperate japonica
IRIS_313-10967	Brazil	3.31444	8.09	0.9323	cultivar	temperate japonica
IRIS_313-10258	Chile	5.4074	14.08	0.976	cultivar	temperate japonica
IRIS_313-9782	Peru	4.25844	10.84	0.9755	cultivar	temperate japonica
IRIS_313-11540	Guinea	4.89983	12.41	0.9652	cultivar	tropical japonica
IRIS_313-8687	Guinea-Bissau	5.92608	15.35	0.9579	cultivar	tropical japonica
IRIS_313-11435	Ivory Coast	8.65744	22.41	0.9638	cultivar	tropical japonica
IRIS_313-11527	Ivory Coast	4.69022	11.81	0.9644	cultivar	tropical japonica
IRIS_313-8768	Ivory Coast	7.09497	18.4	0.9466	cultivar	tropical japonica
IRIS_313-11658	Sierra Leone	6.205	15.98	0.967	cultivar	tropical japonica
CX352	China	7.09528	18.01	0.9666	cultivar	tropical japonica
IRIS_313-10336	Laos	4.10011	10.67	0.9615	cultivar	tropical japonica
IRIS_313-9949	Sri Lanka	5.55904	14.02	0.963	cultivar	tropical japonica
IRIS_313-10075	Japan	3.69704	9.61	0.8686	cultivar	tropical japonica
IRIS_313-10094	South Korea	4.05139	10.51	0.965	cultivar	tropical japonica
IRIS_313-9995	South Korea	4.68845	11.87	0.9648	cultivar	tropical japonica
IRIS_313-8044	Italy	3.46299	8.97	0.9648	cultivar	tropical japonica
IRIS_313-8046	Italy	3.51681	9.1	0.9643	cultivar	tropical japonica
IRIS_313-8065	Italy	5.14502	13.3	0.9674	cultivar	tropical japonica
IRIS_313-8185	Italy	5.71509	14.82	0.9672	cultivar	tropical japonica
IRIS_313-8192	United States	4.38295	11.33	0.9632	cultivar	tropical japonica
IRIS_313-8202	United States	4.9324	12.8	0.9621	cultivar	tropical japonica
IRIS_313-8960	United States	4.66204	12.02	0.9632	cultivar	tropical japonica
IRIS_313-15910	United States	10.9944	27.53	0.9437	cultivar	tropical japonica
IRIS_313-8803	United States	6.74734	17.52	0.9642	cultivar	tropical japonica
IRIS_313-8923	United States	7.92832	20.26	0.966	cultivar	tropical japonica
IRIS_313-9363	United States	4.01829	10.31	0.948	cultivar	tropical japonica
IRIS_313-8058	Argentina	5.01734	12.87	0.963	cultivar	tropical japonica
IRIS_313-8062	Argentina	4.41788	11.29	0.9675	cultivar	tropical japonica
IRIS_313-8063	Argentina	5.6621	14.73	0.9665	cultivar	tropical japonica
CX214	Brazil	4.05667	10.33	0.9671	cultivar	tropical japonica
IRIS_313-10327	Peru	5.778	14.99	0.9635	cultivar	tropical japonica
B025	Indonesia	4.99572	12.74	0.7807	cultivar	tropical japonica
IRIS_313-10958	Indonesia	4.47309	11.29	0.9515	cultivar	tropical japonica
IRIS_313-11498	Indonesia	4.66311	11.79	0.9583	cultivar	tropical japonica
IRIS_313-11903	Indonesia	4.24512	10.62	0.963	cultivar	tropical japonica
IRIS_313-8436	Indonesia	7.0939	18.35	0.9602	cultivar	tropical japonica
IRIS_313-9239	Indonesia	4.5227	11.79	0.9623	cultivar	tropical japonica
IRIS_313-9470	Indonesia	7.73351	20.07	0.9314	cultivar	tropical japonica
IRIS_313-10704	Malaysia	4.05675	10.48	0.9649	cultivar	tropical japonica
IRIS_313-8381	Malaysia	6.15179	15.96	0.9637	cultivar	tropical japonica
IRIS_313-9558	Malaysia	3.89869	10.17	0.9633	cultivar	tropical japonica
CX241	Philippines	6.22533	15.83	0.9659	cultivar	tropical japonica
IRIS_313-11473	Philippines	5.51684	14.28	0.9694	cultivar	tropical japonica
IRIS_313-9616	Philippines	4.09778	10.67	0.9625	cultivar	tropical japonica
IRIS_313-11809	Kenya	11.982	30.05	0.9403	cultivar	aus
IRIS_313-10930	Bangladesh	6.05936	15.59	0.8998	cultivar	aus
IRIS_313-10976	Bangladesh	5.51003	13.61	0.8978	cultivar	aus
IRIS_313-11048	Bangladesh	9.11813	22.77	0.9344	cultivar	aus
IRIS_313-11049	Bangladesh	6.15296	15.28	0.9232	cultivar	aus
IRIS_313-11050	Bangladesh	9.17407	23.02	0.9256	cultivar	aus
IRIS_313-11051	Bangladesh	9.23326	23.18	0.9111	cultivar	aus
IRIS_313-11052	Bangladesh	11.2592	27.98	0.9345	cultivar	aus
IRIS_313-11481	Bangladesh	3.7	9.24	0.926	cultivar	aus
IRIS_313-11482	Bangladesh	3.214	8.04	0.9212	cultivar	aus
IRIS_313-11483	Bangladesh	6.74	16.85	0.9222	cultivar	aus
IRIS_313-8321	Bangladesh	6.44338	16.41	0.9002	cultivar	aus
IRIS_313-8641	Bangladesh	6.14745	15.81	0.9358	cultivar	aus
IRIS_313-9422	Bangladesh	6.60915	16.89	0.8748	cultivar	aus
IRIS_313-9626	Bangladesh	5.95889	15.22	0.9285	cultivar	aus
IRGC45975	India	6.5858	11.93	0.9416	cultivar	aus
IRGC6307	India	5.11551	9.96	0.9386	cultivar	aus
IRIS_313-10845	India	6.01323	15.41	0.9312	cultivar	aus
IRIS_313-11454	India	4.7	11.75	0.9266	cultivar	aus
IRIS_313-11456	India	4.676	11.69	0.9269	cultivar	aus
IRIS_313-11458	India	5.03102	12.9	0.938	cultivar	aus
IRIS_313-11476	India	5.13	12.83	0.9255	cultivar	aus
IRIS_313-11602	India	6.3	15.76	0.9259	cultivar	aus
IRIS_313-11603	India	4.593	11.48	0.9273	cultivar	aus
IRIS_313-11617	India	6.1576	15.39	0.9258	cultivar	aus
IRIS_313-11618	India	6.13101	15.69	0.937	cultivar	aus
IRIS_313-11619	India	4.82568	12.36	0.9399	cultivar	aus
IRIS_313-11742	India	8.38503	21.46	0.9396	cultivar	aus
IRIS_313-11963	India	5.55219	14.24	0.9341	cultivar	aus
IRIS_313-8554	India	5.42302	13.81	0.8718	cultivar	aus
IRIS_313-10734	Nepal	3.88939	9.81	0.9071	cultivar	aus
IRIS_313-10735	Nepal	4.61204	11.48	0.8954	cultivar	aus
IRIS_313-10737	Nepal	4.47346	11.16	0.9185	cultivar	aus
IRIS_313-10925	Nepal	4.20466	10.8	0.912	cultivar	aus
IRIS_313-11629	Nepal	5.24981	13.47	0.9373	cultivar	aus
IRIS_313-11020	Pakistan	4.45988	10.94	0.8993	cultivar	aus
IRIS_313-11024	Pakistan	6.68984	16.51	0.9302	cultivar	aus
IRIS_313-11025	Pakistan	3.68391	9.09	0.9153	cultivar	aus
IRIS_313-11037	Pakistan	8.61934	21.87	0.9293	cultivar	aus
IRIS_313-9449	Pakistan	6.67711	17.17	0.8962	cultivar	aus
IRIS_313-9695	Pakistan	4.29699	11.14	0.9135	cultivar	aus
IRIS_313-10718	Sri Lanka	8.12623	20.41	0.901	cultivar	aus
IRIS_313-8342	Sri Lanka	4.66475	11.66	0.9032	cultivar	aus
IRIS_313-9636	Sri Lanka	3.25333	8.02	0.938	cultivar	aus
IRIS_313-9861	Sri Lanka	3.07978	7.78	0.9261	cultivar	aus
IRIS_313-9963	Sri Lanka	5.92457	15.06	0.9214	cultivar	aus
IRIS_313-10969	Brazil	4.52577	11.34	0.9005	cultivar	aus
IRIS_313-15908	Colombia	10.9886	27.34	0.9373	cultivar	aus
IRIS_313-10380	Philippines	5.47507	13.82	0.8704	cultivar	aus
IRIS_313-11939	Burkina Fasso	6.81999	17.56	0.934	cultivar	indica
IRIS_313-11983	Burkina Fasso	3.73325	9.21	0.9308	cultivar	indica
IRIS_313-12016	Egypt	5.22147	13.22	0.9407	cultivar	indica
IRIS_313-8212	Egypt	5.50631	14.1	0.9383	cultivar	indica
IRIS_313-11773	Gambia	6.08441	15.69	0.9379	cultivar	indica
IRIS_313-11783	Gambia	4.58648	11.72	0.9393	cultivar	indica
IRIS_313-11830	Gambia	5.21633	13.02	0.9243	cultivar	indica
IRIS_313-12017	Ghana	3.52472	8.97	0.9338	cultivar	indica
IRIS_313-11615	Guinea	7.12569	18.27	0.935	cultivar	indica
IRIS_313-11724	Guinea	10.4293	26.61	0.9349	cultivar	indica
IRIS_313-8681	Guinea	7.59842	19.54	0.9334	cultivar	indica
IRIS_313-10318	Guyana	4.16642	10.79	0.9353	cultivar	indica
IRIS_313-11714	Guyana	4.03329	10.37	0.9465	cultivar	indica
IRIS_313-9935	Guyana	6.33971	16.23	0.9342	cultivar	indica
IRIS_313-9989	Ivory Coast	4.43931	11.34	0.9003	cultivar	indica
IRIS_313-11811	Kenya	11.9733	30.14	0.9336	cultivar	indica
IRIS_313-11815	Kenya	12.3916	31.18	0.9349	cultivar	indica
IRIS_313-11101	Liberia	3.6729	9.1	0.9266	cultivar	indica
IRIS_313-11108	Liberia	3.20762	8.2	0.9335	cultivar	indica
IRIS_313-11974	Liberia	4.27927	10.97	0.9326	cultivar	indica
IRIS_313-10035	Madagascar	4.05614	10.45	0.9242	cultivar	indica
IRIS_313-7725	Madagascar	6.89535	17.96	0.9389	cultivar	indica
IRIS_313-9709	Madagascar	4.01678	10.32	0.9323	cultivar	indica
IRIS_313-10573	Mali	5.11213	13.35	0.9345	cultivar	indica
IRIS_313-7636	Mali	3.48826	9.04	0.9357	cultivar	indica
IRIS_313-7773	Mali	4.19461	10.85	0.937	cultivar	indica
IRIS_313-10047	Nigeria	4.29678	11.08	0.9385	cultivar	indica
IRIS_313-10109	Nigeria	6.68029	17.27	0.9315	cultivar	indica
IRIS_313-11930	Nigeria	8.12401	20.96	0.9397	cultivar	indica
IRIS_313-10723	Senegal	6.0542	15.2	0.9138	cultivar	indica
IRIS_313-10725	Senegal	9.21559	23.13	0.9024	cultivar	indica
IRIS_313-10728	Senegal	6.28158	15.71	0.9273	cultivar	indica
IRIS_313-11556	Sierra Leone	4.31262	10.9	0.9329	cultivar	indica
IRIS_313-11780	Tanzania	5.59849	14.33	0.9375	cultivar	indica
IRIS_313-8571	Tanzania	6.05617	15.58	0.9368	cultivar	indica
IRIS_313-8909	Tanzania	6.15669	15.71	0.9047	cultivar	indica
IRIS_313-11964	Bangladesh	4.53728	11.69	0.9308	cultivar	indica
IRIS_313-9262	Bangladesh	10.4843	26.11	0.933	cultivar	indica
IRIS_313-11402	Bangladesh	4.58433	11.53	0.9348	cultivar	indica
IRIS_313-10898	Cambodia	3.75952	9.76	0.9089	cultivar	indica
IRIS_313-12109	Cambodia	4.95036	12.51	0.93	cultivar	indica
IRIS_313-12148	Cambodia	3.07414	7.74	0.7173	cultivar	indica
GD_C1	China	7.014	18.31	0.9185	cultivar	indica
GD_C10	China	7.094	18.58	0.9182	cultivar	indica
GD_C11	China	7.973	20.96	0.916	cultivar	indica
GD_C12	China	5.324	13.85	0.9053	cultivar	indica
GD_C13	China	6.342	16.65	0.9161	cultivar	indica
GD_C14	China	9.341	24.59	0.9164	cultivar	indica
GD_C15	China	8.148	21.44	0.9146	cultivar	indica
GD_C16	China	6.712	17.65	0.9133	cultivar	indica
GD_C17	China	7.311	19.24	0.9138	cultivar	indica
GD_C2	China	6.759	17.67	0.9168	cultivar	indica
GD_C3	China	7.611	19.96	0.9233	cultivar	indica
GD_C4	China	6.319	16.48	0.9184	cultivar	indica
GD_C5	China	7.028	18.37	0.92	cultivar	indica
GD_C6	China	6.869	17.92	0.9182	cultivar	indica
GD_C7	China	8.252	21.65	0.9111	cultivar	indica
GD_C8	China	8.361	22.02	0.9172	cultivar	indica
IRIS_313-11622	China	6.66799	17.14	0.9367	cultivar	indica
JS_C10	China	4.993	12.97	0.9038	cultivar	indica
JS_C11	China	6.617	17.28	0.9186	cultivar	indica
JS_C14	China	7.68	20.16	0.9202	cultivar	indica
JS_C16	China	6.629	17.06	0.9044	cultivar	indica
JS_C3	China	6.914	18.08	0.9149	cultivar	indica
JS_C7	China	5.073	13.11	0.9159	cultivar	indica
JS_C8	China	8.723	22.9	0.9209	cultivar	indica
JS_C9	China	7.103	18.59	0.9177	cultivar	indica
IRIS_313-11695	China	5.37269	13.91	0.9371	cultivar	indica
IRIS_313-8454	China	8.30987	20.98	0.9349	cultivar	indica
IRIS_313-11453	India	11.8786	27.89	0.9149	cultivar	indica
IRIS_313-11478	India	5.52531	14.18	0.934	cultivar	indica
IRIS_313-11650	India	4.41001	11.34	0.9392	cultivar	indica
IRIS_313-9351	India	4.76823	12.42	0.9331	cultivar	indica
IRIS_313-12185	Laos	3.88495	10	0.8467	cultivar	indica
IRIS_313-9198	Laos	7.12192	17.7	0.9343	cultivar	indica
IRIS_313-11545	Myanmar	4.42867	11.18	0.9319	cultivar	indica
IRIS_313-11547	Myanmar	7.96799	20.1	0.9357	cultivar	indica
IRIS_313-8659	Myanmar	6.92463	17.51	0.9359	cultivar	indica
IRIS_313-8697	Myanmar	4.76706	12.02	0.9329	cultivar	indica
IRIS_313-8751	Myanmar	6.79839	17.59	0.9333	cultivar	indica
IRIS_313-9182	Myanmar	8.77335	21.58	0.8596	cultivar	indica
IRIS_313-10007	Nepal	4.84796	12.38	0.9236	cultivar	indica
IRIS_313-11561	Nepal	5.6485	14.48	0.9342	cultivar	indica
IRIS_313-11563	Nepal	5.0938	13.08	0.9353	cultivar	indica
IRIS_313-11566	Nepal	5.30581	13.56	0.9346	cultivar	indica
IRIS_313-11624	Nepal	6.91188	17.79	0.9373	cultivar	indica
IRIS_313-10298	Sri Lanka	4.14857	10.55	0.9289	cultivar	indica
IRIS_313-11741	Sri Lanka	9.23234	23.76	0.9372	cultivar	indica
IRIS_313-8244	Sri Lanka	4.68926	11.78	0.9235	cultivar	indica
IRIS_313-8660	Sri Lanka	5.79526	14.55	0.9344	cultivar	indica
IRIS_313-8699	Sri Lanka	3.62389	9.36	0.9317	cultivar	indica
IRIS_313-8968	Sri Lanka	4.00867	10.24	0.9079	cultivar	indica
IRIS_313-9256	Sri Lanka	4.79284	12.3	0.9354	cultivar	indica
IRIS_313-9831	Sri Lanka	4.48532	11.49	0.9337	cultivar	indica
IRIS_313-9862	Sri Lanka	3.23833	8.31	0.9137	cultivar	indica
IRIS_313-9867	Sri Lanka	4.32359	11.02	0.9329	cultivar	indica
IRIS_313-9936	Sri Lanka	5.84104	14.93	0.9295	cultivar	indica
IRIS_313-9968	Sri Lanka	5.72131	14.64	0.92	cultivar	indica
IRIS_313-9969	Sri Lanka	5.52045	14.07	0.9276	cultivar	indica
IRIS_313-9970	Sri Lanka	4.615	11.77	0.9332	cultivar	indica
IRIS_313-9472	Sri Lanka	6.28591	16.03	0.9314	cultivar	indica
IRIS_313-9917	Sri Lanka	7.35991	18.84	0.9337	cultivar	indica
IRIS_313-11508	Thailand	4.30362	10.86	0.9339	cultivar	indica
IRIS_313-11535	Thailand	4.02554	10.11	0.9313	cultivar	indica
IRIS_313-11609	Thailand	4.11743	10.47	0.9324	cultivar	indica
IRIS_313-11688	Thailand	5.0231	12.97	0.9345	cultivar	indica
IRIS_313-11507	Vietnam	4.22218	10.89	0.9391	cultivar	indica
IRIS_313-11521	Vietnam	5.74088	14.52	0.9378	cultivar	indica
IRIS_313-11594	Vietnam	4.1687	10.63	0.933	cultivar	indica
IRIS_313-9131	Vietnam	5.84956	15.13	0.9372	cultivar	indica
IRIS_313-9342	Vietnam	4.07135	10.55	0.9317	cultivar	indica
IRIS_313-9429	Vietnam	5.01159	12.76	0.9355	cultivar	indica
IRIS_313-8409	Vietnam	3.34885	8.51	0.924	cultivar	indica
IRIS_313-10000	South Korea	5.73703	14.69	0.9155	cultivar	indica
IRIS_313-10040	South Korea	3.31397	8.62	0.9314	cultivar	indica
IRIS_313-10103	South Korea	3.63687	9.38	0.9409	cultivar	indica
IRIS_313-10353	South Korea	3.69565	9.6	0.9248	cultivar	indica
IRIS_313-9924	South Korea	4.85362	12.42	0.9004	cultivar	indica
IRIS_313-9925	South Korea	3.97077	10.1	0.941	cultivar	indica
IRIS_313-9976	South Korea	4.98561	12.71	0.8658	cultivar	indica
IRIS_313-9922	South Korea	6.87029	17.6	0.9356	cultivar	indica
IRIS_313-8069	Romania	5.36327	13.87	0.9351	cultivar	indica
IRIS_313-10016	Iran	4.58925	11.71	0.8752	cultivar	indica
IRIS_313-9953	Mexico	5.1239	13.06	0.9295	cultivar	indica
IRIS_313-10516	United States	3.92086	10.02	0.9234	cultivar	indica
IRIS_313-10161	Brazil	3.94578	10.18	0.9237	cultivar	indica
IRIS_313-10220	Brazil	5.58914	14.28	0.9375	cultivar	indica
IRIS_313-10301	Brazil	7.62499	19.53	0.937	cultivar	indica
IRIS_313-10966	Brazil	4.03154	10.22	0.9307	cultivar	indica
IRIS_313-10968	Brazil	7.69046	19.05	0.9297	cultivar	indica
IRIS_313-11411	Brazil	3.05859	7.7	0.9303	cultivar	indica
IRIS_313-11429	Brazil	5.83689	15.12	0.9352	cultivar	indica
IRIS_313-11912	Brazil	4.99704	12.75	0.9306	cultivar	indica
IRIS_313-15903	Brazil	2.72609	6.86	0.9329	cultivar	indica
IRIS_313-9623	Brazil	3.35853	8.6	0.9335	cultivar	indica
IRIS_313-10402	Colombia	4.28292	11.14	0.9191	cultivar	indica
IRIS_313-10285	Peru	4.98569	12.51	0.9142	cultivar	indica
IRIS_313-10290	Suriname	4.34686	11.05	0.9227	cultivar	indica
IRIS_313-10325	Suriname	5.11749	13.31	0.9308	cultivar	indica
IRIS_313-9841	Suriname	4.84732	12.42	0.9438	cultivar	indica
IRIS_313-10337	Indonesia	9.37521	23.81	0.9248	cultivar	indica
IRIS_313-8312	Malaysia	10.9285	27.46	0.9351	cultivar	indica
IRIS_313-8316	Malaysia	3.95474	9.96	0.9354	cultivar	indica
IRIS_313-8407	Malaysia	9.56662	23.99	0.9344	cultivar	indica
IRIS_313-8468	Malaysia	3.56294	9.16	0.936	cultivar	indica
IRIS_313-8492	Malaysia	3.5434	9.2	0.9328	cultivar	indica
IRIS_313-8557	Malaysia	8.13433	20.86	0.9368	cultivar	indica
IRIS_313-8591	Malaysia	4.53027	11.59	0.9373	cultivar	indica
IRIS_313-8781	Malaysia	3.64328	9.41	0.9369	cultivar	indica
IRIS_313-8811	Malaysia	2.95654	7.56	0.9335	cultivar	indica
IRIS_313-9070	Malaysia	3.7186	9.56	0.9325	cultivar	indica
IRIS_313-9102	Malaysia	4.61805	11.81	0.9329	cultivar	indica
IRIS_313-9210	Malaysia	4.67436	11.99	0.9057	cultivar	indica
IRIS_313-9409	Malaysia	5.0803	12.98	0.9341	cultivar	indica
IRIS_313-9582	Malaysia	4.15193	10.75	0.9221	cultivar	indica
IRIS_313-9694	Malaysia	4.04377	10.33	0.9332	cultivar	indica
IRIS_313-9699	Malaysia	4.38568	11.2	0.9332	cultivar	indica
IRIS_313-11472	Philippines	5.94091	15.22	0.9356	cultivar	indica
IRIS_313-8948	Philippines	12.2148	30.65	0.9319	cultivar	indica
IRIS_313-9778	Argentina	5.51595	14.18	0.8582	cultivar	intermediate
B084	China	5.92871	14.94	0.9547	cultivar	intermediate
B020	Guinea	5.39852	13.75	0.9326	cultivar	intermediate
IRIS_313-8184	Italy	4.52332	11.69	0.9454	cultivar	intermediate
B039	Ivory Coast	8.80476	22.47	0.9371	cultivar	intermediate
B047	Japan	4.75052	12.15	0.9427	cultivar	intermediate
IRIS_313-10025	Madagascar	5.4983	14.26	0.7384	cultivar	intermediate
IRIS_313-11591	Malaysia	5.92268	15.21	0.9499	cultivar	intermediate
IRIS_313-12065	Nigeria	5.10853	12.8	0.9351	cultivar	intermediate
IRIS_313-10295	Pakistan	3.99986	10.26	0.9445	cultivar	intermediate
IRIS_313-9464	Suriname	6.25668	16.31	0.9448	cultivar	intermediate
IRIS_313-8911	Thailand	10.1705	25.71	0.9429	cultivar	intermediate
IRIS_313-9648	United States	4.12556	10.53	0.9442	cultivar	intermediate
IRIS_313-11189	USSR	7.3227	18.93	0.929	cultivar	intermediate

## Sheet: TableS2
Table S2. Genetic subgroup assignments of global weedy rice samples used in this study.
Continent/Region	Country/Region		Count	Type#
				JAP	IND	AUS	IND|AUS	JAP|IND	JAP|AUS
East Asia	China (North)	Heilongjiang	8	8
		Ningxia	30	30
		Liaoning	59	56	2	1
		Jilin	4	4
		Xinjiang	2	2
	China (South)	Jiangsu	38	1	37
		Zhejiang	10		8			2
		Guangdong	27		27
	Japan		52	52
	South Korea		18	5	12			1
South Asia	Sri Lanka		22		22
	India		8		4	2	1	1
Southeast Asia	Vietnam		7		7
	Combodia		4		4
	Malaysia		49		45		4
	Burma		11	8	2		1
Europe	Italy		38	37				1
North America	US		42		20	21	1
Latin America	Brazil		78		11	21	45		1
	Panama		9		5	2	2
	Paraguay		3		1		2
	Peru		3		1		2
	Uruguay		2			2
All				203	208	49	58	5	1
#: based on FastStructure assignments listed in Table S1.

## Sheet: TableS3
Table S3. Distribution of ALS non-synonymous mutations in wild, cultivar and weedy rice.
Type		Number of alleles	Non-synonymous Mutations
			#18230281	#18230341	#18230536	#18230786	#18231127	#18231451	#18231453	#18232062	#18232130	#18232133	#18232177
			G-A	C-T	G-A	C-T	T-C	C-G	A-C	G-T	G-A	G-A	G-A
			Ala37Thr	Leu57Phe	Ala122Thr	Ala205Val	Trp319Arg	Gln427Glu	Gln427His	Glu630Asp	Ser653Asn	Gly654Glu	Val669Met
Wild	Wild	106	32	11	0	0	31	31	31	13	0	0	4
Cultivar	All	852	561	209	0	0	559	559	560	304	0	0	255
	Aromatic	34	6	0	0	0	6	6	6	0	0	0	6
	aus	98	98	6	0	0	98	98	98	24	0	0	74
	indica	318	316	181	0	0	316	316	316	256	0	0	59
	Temperate japonica	292	36	0	0	0	35	35	36	0	0	0	35
	Tropical japonica	82	82	12	0	0	82	82	82	12	0	0	70
	Intermediate	28	23	10	0	0	22	22	22	12	0	0	11
Weed	All	1048	654	357	46	4	653	652	652	464	18	42	189
	China.GD	54	54	43	0	0	54	54	54	52	0	0	2
	China.HLJ	16	0	0	0	0	0	0	0	0	0	0	0
	China.JL	8	0	0	0	0	0	0	0	0	0	0	0
	China.JS	76	74	67	0	0	74	74	74	70	0	0	4
	China.LN	116	6	6	0	0	6	6	6	6	0	0	0
	China.NX	60	0	0	0	0	0	0	0	0	0	0	0
	China.XJ	4	0	0	0	0	0	0	0	0	0	0	0
	China.ZJ	20	19	19	0	0	19	19	19	19	0	0	0
	Sri Lanka	44	44	44	0	0	44	44	44	44	0	0	0
	India	16	16	8	0	0	15	15	15	8	0	0	7
	Vietnam	14	14	10	0	0	14	14	14	14	0	0	0
	Burma	22	6	4	0	0	6	6	6	4	0	0	2
	Combodia	8	8	0	0	0	8	8	8	6	0	0	2
	Italy	76	12	0	0	2	12	12	12	1	12	0	11
	Japan	104	4	1	0	0	4	3	3	0	0	0	4
	Korea	36	25	20	0	0	25	25	25	23	0	0	2
	Malaysia	98	96	46	0	0	96	96	96	63	0	0	33
	Brazil	168	168	72	45	0	168	168	168	79	7	41	89
	Panama	14	14	9	0	2	14	14	14	13	0	0	1
	Paraguai	2	2	2	2	0	2	2	2	2	0	0	0
	Peru	2	2	2	0	0	2	2	2	2	0	0	0
	Uruguai	4	4	4	0	0	4	4	4	4	0	0	0
	US	86	86	0	0	0	86	86	86	54	0	0	32

## Sheet: TableS4
Table S4. Kinship relationship for each weedy rice sample with cultivated rice in the panel including 4,591 rice accessions.
Weedy rice ID	Weedy rice country/region	Weedy rice type	Related cultivated rice ID	Related cultivated rice name	Cultivated rice type*	Cultivated rice country/region	Cultivated rice continent	Nearby (Yes/No)	Kinship Value
GD_W1	China/Guangdong	IND	CX341	Hua 565	admixed-ind	China	Asia	Yes	1.00101
GD_W10	China/Guangdong	IND	IRIS_313-11867	KE SHU BAI::IRGC 72183-1	ind1	China	Asia	Yes	0.778635
GD_W11	China/Guangdong	IND	IRIS_313-11867	KE SHU BAI::IRGC 72183-1	ind1	China	Asia	Yes	0.790615
GD_W12	China/Guangdong	IND	IRIS_313-11867	KE SHU BAI::IRGC 72183-1	ind1	China	Asia	Yes	0.787975
GD_W13	China/Guangdong	IND	IRIS_313-11867	KE SHU BAI::IRGC 72183-1	ind1	China	Asia	Yes	0.782435
GD_W14	China/Guangdong	IND	IRIS_313-11867	KE SHU BAI::IRGC 72183-1	ind1	China	Asia	Yes	0.809568
GD_W15	China/Guangdong	IND	IRIS_313-11955	YE DA GU::IRGC 76834-1	ind1	China	Asia	Yes	0.834612
GD_W16	China/Guangdong	IND	IRIS_313-10274	ICTA CRISPO 38::IRGC 116994-1	ind2	Guatemala	North America	No	0.660301
GD_W17	China/Guangdong	IND	CX348	Zhonghua 1	admixed-ind	China	Asia	Yes	0.856382
GD_W18	China/Guangdong	IND	CX17	Yuexiangzhan	admixed-ind	China	Asia	Yes	0.867828
GD_W19	China/Guangdong	IND	IRIS_313-11867	KE SHU BAI::IRGC 72183-1	ind1	China	Asia	Yes	0.782124
GD_W20	China/Guangdong	IND	IRIS_313-10221	BA BAI GU::IRGC 79580-1	admixed-ind	China	Asia	Yes	0.749704
GD_W21	China/Guangdong	IND	IRIS_313-11726	GUANG QING 334::IRGC 67132-1	ind1	China	Asia	Yes	0.667285
GD_W22	China/Guangdong	IND	B059	Nanjing 11	ind1	China	Asia	Yes	1.10619
GD_W23	China/Guangdong	IND	bf19b73d.0	-	ind1	China	Asia	Yes	0.755304
GD_W24	China/Guangdong	IND	CX318	Heiheaihui	admixed-ind	China	Asia	Yes	0.785546
GD_W25	China/Guangdong	IND	B079	Esiniu	ind1	China	Asia	Yes	0.748484
GD_W26	China/Guangdong	IND	IRIS_313-11734	SI CHAO 1::IRGC 67335-1	ind1	China	Asia	Yes	0.731686
GD_W27	China/Guangdong	IND	B079	Esiniu	ind1	China	Asia	Yes	0.748281
GD_W28	China/Guangdong	IND	IRIS_313-11867	KE SHU BAI::IRGC 72183-1	ind1	China	Asia	Yes	0.779322
GD_W29	China/Guangdong	IND	IRIS_313-11867	KE SHU BAI::IRGC 72183-1	ind1	China	Asia	Yes	0.789285
GD_W3	China/Guangdong	IND	IRIS_313-11867	KE SHU BAI::IRGC 72183-1	ind1	China	Asia	Yes	0.719941
GD_W4	China/Guangdong	IND	IRIS_313-11735	YI LI ZHONG::IRGC 67382-1	admixed-ind	China	Asia	Yes	0.691326
GD_W5	China/Guangdong	IND	IRIS_313-11664	CUN GU NUO::IRGC 63576-1	admixed-ind	China	Asia	Yes	0.80597
GD_W7	China/Guangdong	IND	IRIS_313-10221	BA BAI GU::IRGC 79580-1	admixed-ind	China	Asia	Yes	0.734583
GD_W8	China/Guangdong	IND	IRIS_313-11734	SI CHAO 1::IRGC 67335-1	ind1	China	Asia	Yes	0.642113
GD_W9	China/Guangdong	IND	CX87	Q 5	admixed-ind	Viet Nam	Asia	Yes	0.932783
CN_HLJ_W_S162	China/Heilongjiang	TEJ	B017	Aerjituo	tej	Bulgaria	Europe	No	1.79719
CN_HLJ_W_S163	China/Heilongjiang	TEJ	B004	Qiuguangtengxi 104	tej	Japan	Asia	Yes	1.75886
CN_HLJ_W_S207	China/Heilongjiang	TEJ	96e53e77.0	-	tej	Kazakhstan	Asia	Yes	1.76444
CN_HLJ_W_S213	China/Heilongjiang	TEJ	96e53e77.0	-	tej	Kazakhstan	Asia	Yes	1.74754
CN_HLJ_W_S222	China/Heilongjiang	TEJ	B167	Qingjinzaosheng	tej	Democratic People's Republic of Korea	Asia	Yes	1.74535
CN_HLJ_W_S223	China/Heilongjiang	TEJ	B017	Aerjituo	tej	Bulgaria	Europe	No	1.78382
CN_HLJ_W_S270	China/Heilongjiang	TEJ	B017	Aerjituo	tej	Bulgaria	Europe	No	1.73035
CN_HLJ_W_S274	China/Heilongjiang	TEJ	B017	Aerjituo	tej	Bulgaria	Europe	No	1.7907
JS_W2	China/Jiangsu	TEJ	115e701d.0	-	tej	China	Asia	Yes	1.71558
JS_W1	China/Jiangsu	IND	IRIS_313-11796	DU GEN CHUAN::IRGC 70083-1	ind1	China	Asia	Yes	0.93497
JS_W10	China/Jiangsu	IND	B059	Nanjing 11	ind1	China	Asia	Yes	1.12273
JS_W11	China/Jiangsu	IND	B059	Nanjing 11	ind1	China	Asia	Yes	1.12396
JS_W12	China/Jiangsu	IND	B059	Nanjing 11	ind1	China	Asia	Yes	1.0976
JS_W14	China/Jiangsu	IND	B059	Nanjing 11	ind1	China	Asia	Yes	1.11271
JS_W16	China/Jiangsu	IND	B059	Nanjing 11	ind1	China	Asia	Yes	1.16248
JS_W17	China/Jiangsu	IND	IRIS_313-11795	DA GU AI 7::IRGC 70075-1	ind1	China	Asia	Yes	1.0012
JS_W18	China/Jiangsu	IND	B059	Nanjing 11	ind1	China	Asia	Yes	1.13178
JS_W19	China/Jiangsu	IND	B059	Nanjing 11	ind1	China	Asia	Yes	0.925215
JS_W20	China/Jiangsu	IND	B059	Nanjing 11	ind1	China	Asia	Yes	1.12078
JS_W23	China/Jiangsu	IND	B059	Nanjing 11	ind1	China	Asia	Yes	1.12687
JS_W26	China/Jiangsu	IND	B059	Nanjing 11	ind1	China	Asia	Yes	1.11234
JS_W29	China/Jiangsu	IND	IRIS_313-10168	MEI FENG 9::IRGC 63735-1	admixed-ind	China	Asia	Yes	0.781455
JS_W3	China/Jiangsu	IND	IRIS_313-12016	EX AUBERGE::IRGC 79898-3	admixed-ind	Egypt	Africa	No	0.922887
JS_W30	China/Jiangsu	IND	B059	Nanjing 11	ind1	China	Asia	Yes	1.13699
JS_W35	China/Jiangsu	IND	B059	Nanjing 11	ind1	China	Asia	Yes	1.14101
JS_W36	China/Jiangsu	IND	B059	Nanjing 11	ind1	China	Asia	Yes	1.14238
JS_W37	China/Jiangsu	IND	B092	Gongju 73	ind1	China	Asia	Yes	1.2035
JS_W38	China/Jiangsu	IND	B059	Nanjing 11	ind1	China	Asia	Yes	1.13616
JS_W39	China/Jiangsu	IND	IRIS_313-11965	GUANG XUAN LIU HAO::IRGC 77341-1	ind1	China	Asia	Yes	1.05896
JS_W4	China/Jiangsu	IND	B059	Nanjing 11	ind1	China	Asia	Yes	1.12885
JS_W40	China/Jiangsu	IND	IRIS_313-11795	DA GU AI 7::IRGC 70075-1	ind1	China	Asia	Yes	1.17231
JS_W42	China/Jiangsu	IND	IRIS_313-11038	AI NAN TSAO 39::IRGC 28461-2	ind1	China	Asia	Yes	1.09845
JS_W43	China/Jiangsu	IND	IRIS_313-11965	GUANG XUAN LIU HAO::IRGC 77341-1	ind1	China	Asia	Yes	1.08658
JS_W49	China/Jiangsu	IND	B059	Nanjing 11	ind1	China	Asia	Yes	1.03442
JS_W5	China/Jiangsu	IND	IRIS_313-11965	GUANG XUAN LIU HAO::IRGC 77341-1	ind1	China	Asia	Yes	1.05468
JS_W51	China/Jiangsu	IND	IRIS_313-9065	PAI CHUEH CHIU LIU::IRGC 34259-1	ind1	China	Asia	Yes	0.967682
JS_W52	China/Jiangsu	IND	B059	Nanjing 11	ind1	China	Asia	Yes	1.06032
JS_W53	China/Jiangsu	IND	B059	Nanjing 11	ind1	China	Asia	Yes	1.10093
JS_W54	China/Jiangsu	IND	IRIS_313-11796	DU GEN CHUAN::IRGC 70083-1	ind1	China	Asia	Yes	0.841247
JS_W55	China/Jiangsu	IND	B112	Liusha 1	ind1	China	Asia	Yes	1.06442
JS_W56	China/Jiangsu	IND	IRIS_313-10190	DENG DENG QI::IRGC 72036-1	ind1	China	Asia	Yes	0.801122
JS_W58	China/Jiangsu	IND	B059	Nanjing 11	ind1	China	Asia	Yes	1.12525
JS_W6	China/Jiangsu	IND	B059	Nanjing 11	ind1	China	Asia	Yes	1.13691
JS_W8	China/Jiangsu	IND	B112	Liusha 1	ind1	China	Asia	Yes	1.06566
JS_W9	China/Jiangsu	IND	B059	Nanjing 11	ind1	China	Asia	Yes	1.12881
JS_W50	China/Jiangsu	IND	B059	Nanjing 11	ind1	China	Asia	Yes	1.13501
CN_Jilin_W_S199	China/Jilin	TEJ	96e53e77.0	-	tej	Kazakhstan	Asia	Yes	1.49414
CN_Jilin_W_S244	China/Jilin	TEJ	B167	Qingjinzaosheng	tej	Democratic People's Republic of Korea	Asia	Yes	1.74718
CN_Jilin_W_S275	China/Jilin	TEJ	IRIS_313-9886	HUK ZO::IRGC 19760-1	tej	Korea, Republic of	Asia	Yes	1.54647
CN_Jilin_W_S279	China/Jilin	TEJ	96e53e77.0	-	tej	Kazakhstan	Asia	Yes	1.76107
LN_W102	China/Liaoning	TEJ	IRIS_313-9886	HUK ZO::IRGC 19760-1	tej	Korea, Republic of	Asia	Yes	1.73265
LN_W11	China/Liaoning	TEJ	IRIS_313-9886	HUK ZO::IRGC 19760-1	tej	Korea, Republic of	Asia	Yes	1.67133
LN_W12	China/Liaoning	TEJ	IRIS_313-9886	HUK ZO::IRGC 19760-1	tej	Korea, Republic of	Asia	Yes	1.66923
LN_W14	China/Liaoning	TEJ	IRIS_313-9886	HUK ZO::IRGC 19760-1	tej	Korea, Republic of	Asia	Yes	1.67198
LN_W15	China/Liaoning	TEJ	IRIS_313-9886	HUK ZO::IRGC 19760-1	tej	Korea, Republic of	Asia	Yes	1.66877
LN_W16	China/Liaoning	TEJ	IRIS_313-9886	HUK ZO::IRGC 19760-1	tej	Korea, Republic of	Asia	Yes	1.66942
LN_W17	China/Liaoning	TEJ	IRIS_313-9886	HUK ZO::IRGC 19760-1	tej	Korea, Republic of	Asia	Yes	1.66727
LN_W18	China/Liaoning	TEJ	IRIS_313-9886	HUK ZO::IRGC 19760-1	tej	Korea, Republic of	Asia	Yes	1.66598
LN_W19	China/Liaoning	TEJ	IRIS_313-9886	HUK ZO::IRGC 19760-1	tej	Korea, Republic of	Asia	Yes	1.66838
LN_W23	China/Liaoning	TEJ	IRIS_313-9886	HUK ZO::IRGC 19760-1	tej	Korea, Republic of	Asia	Yes	1.73313
LN_W24	China/Liaoning	TEJ	IRIS_313-9886	HUK ZO::IRGC 19760-1	tej	Korea, Republic of	Asia	Yes	1.73362
LN_W25	China/Liaoning	TEJ	IRIS_313-9886	HUK ZO::IRGC 19760-1	tej	Korea, Republic of	Asia	Yes	1.73396
LN_W27	China/Liaoning	TEJ	IRIS_313-9886	HUK ZO::IRGC 19760-1	tej	Korea, Republic of	Asia	Yes	1.73234
LN_W28	China/Liaoning	TEJ	IRIS_313-9886	HUK ZO::IRGC 19760-1	tej	Korea, Republic of	Asia	Yes	1.7322
LN_W30	China/Liaoning	TEJ	IRIS_313-9886	HUK ZO::IRGC 19760-1	tej	Korea, Republic of	Asia	Yes	1.58565
LN_W31	China/Liaoning	TEJ	IRIS_313-9886	HUK ZO::IRGC 19760-1	tej	Korea, Republic of	Asia	Yes	1.70392
LN_W32	China/Liaoning	TEJ	IRIS_313-9886	HUK ZO::IRGC 19760-1	tej	Korea, Republic of	Asia	Yes	1.71979
LN_W33	China/Liaoning	TEJ	IRIS_313-9886	HUK ZO::IRGC 19760-1	tej	Korea, Republic of	Asia	Yes	1.72873
LN_W34	China/Liaoning	TEJ	IRIS_313-9886	HUK ZO::IRGC 19760-1	tej	Korea, Republic of	Asia	Yes	1.64459
LN_W35	China/Liaoning	TEJ	IRIS_313-9886	HUK ZO::IRGC 19760-1	tej	Korea, Republic of	Asia	Yes	1.64238
LN_W36	China/Liaoning	TEJ	IRIS_313-9886	HUK ZO::IRGC 19760-1	tej	Korea, Republic of	Asia	Yes	1.64806
LN_W37	China/Liaoning	TEJ	IRIS_313-9886	HUK ZO::IRGC 19760-1	tej	Korea, Republic of	Asia	Yes	1.72799
LN_W39	China/Liaoning	TEJ	IRIS_313-9886	HUK ZO::IRGC 19760-1	tej	Korea, Republic of	Asia	Yes	1.73297
LN_W40	China/Liaoning	TEJ	IRIS_313-9886	HUK ZO::IRGC 19760-1	tej	Korea, Republic of	Asia	Yes	1.73046
LN_W42	China/Liaoning	TEJ	IRIS_313-9886	HUK ZO::IRGC 19760-1	tej	Korea, Republic of	Asia	Yes	1.71975
LN_W43	China/Liaoning	TEJ	IRIS_313-9886	HUK ZO::IRGC 19760-1	tej	Korea, Republic of	Asia	Yes	1.66414
LN_W44	China/Liaoning	TEJ	IRIS_313-9886	HUK ZO::IRGC 19760-1	tej	Korea, Republic of	Asia	Yes	1.64453
LN_W49	China/Liaoning	TEJ	IRIS_313-9887	JEUK DO::IRGC 19775-1	tej	Korea, Republic of	Asia	Yes	1.74066
LN_W50	China/Liaoning	TEJ	IRIS_313-9887	JEUK DO::IRGC 19775-1	tej	Korea, Republic of	Asia	Yes	1.74036
LN_W51	China/Liaoning	TEJ	IRIS_313-9887	JEUK DO::IRGC 19775-1	tej	Korea, Republic of	Asia	Yes	1.74197
LN_W58	China/Liaoning	TEJ	IRIS_313-9886	HUK ZO::IRGC 19760-1	tej	Korea, Republic of	Asia	Yes	1.68883
LN_W59	China/Liaoning	TEJ	IRIS_313-9886	HUK ZO::IRGC 19760-1	tej	Korea, Republic of	Asia	Yes	1.70948
LN_W60	China/Liaoning	TEJ	B122	Liaogeng 287	tej	China	Asia	Yes	1.62011
LN_W61	China/Liaoning	TEJ	5d3d041f.0	-	tej	Korea, Republic of	Asia	Yes	1.67153
LN_W62	China/Liaoning	TEJ	IRIS_313-9886	HUK ZO::IRGC 19760-1	tej	Korea, Republic of	Asia	Yes	1.67976
LN_W63	China/Liaoning	TEJ	IRIS_313-10642	SACHIKAZE::IRGC 10891-1	tej	Japan	Asia	Yes	1.63349
LN_W64	China/Liaoning	TEJ	IRIS_313-9886	HUK ZO::IRGC 19760-1	tej	Korea, Republic of	Asia	Yes	1.71773
LN_W65	China/Liaoning	TEJ	IRIS_313-10642	SACHIKAZE::IRGC 10891-1	tej	Japan	Asia	Yes	1.68405
LN_W67	China/Liaoning	TEJ	115e701d.0	-	tej	China	Asia	Yes	1.71373
LN_W68	China/Liaoning	TEJ	IRIS_313-10379	IR 73688-57-2::IRGC 117383-1	tej	Philippines	Asia	Yes	1.52286
LN_W71	China/Liaoning	TEJ	IRIS_313-9886	HUK ZO::IRGC 19760-1	tej	Korea, Republic of	Asia	Yes	1.69524
LN_W72	China/Liaoning	TEJ	IRIS_313-9886	HUK ZO::IRGC 19760-1	tej	Korea, Republic of	Asia	Yes	1.6912
LN_W73	China/Liaoning	TEJ	B046	Qiutianxiaoting	tej	Japan	Asia	Yes	1.60136
LN_W74	China/Liaoning	TEJ	IRIS_313-10677	DEWAMINORI::IRGC 12743-1	tej	Japan	Asia	Yes	1.70218
LN_W75	China/Liaoning	TEJ	IRIS_313-9886	HUK ZO::IRGC 19760-1	tej	Korea, Republic of	Asia	Yes	1.68979
LN_W78	China/Liaoning	TEJ	IRIS_313-9886	HUK ZO::IRGC 19760-1	tej	Korea, Republic of	Asia	Yes	1.7297
LN_W79	China/Liaoning	TEJ	IRIS_313-10642	SACHIKAZE::IRGC 10891-1	tej	Japan	Asia	Yes	1.6301
LN_W80	China/Liaoning	TEJ	IRIS_313-9886	HUK ZO::IRGC 19760-1	tej	Korea, Republic of	Asia	Yes	1.73399
LN_W81	China/Liaoning	TEJ	IRIS_313-9886	HUK ZO::IRGC 19760-1	tej	Korea, Republic of	Asia	Yes	1.72294
LN_W84	China/Liaoning	TEJ	B004	Qiuguangtengxi 104	tej	Japan	Asia	Yes	1.79671
LN_W86	China/Liaoning	TEJ	B004	Qiuguangtengxi 104	tej	Japan	Asia	Yes	1.78264
LN_W88	China/Liaoning	TEJ	115e701d.0	-	tej	China	Asia	Yes	1.71365
LN_W89	China/Liaoning	TEJ	IRIS_313-9886	HUK ZO::IRGC 19760-1	tej	Korea, Republic of	Asia	Yes	1.69733
LN_W90	China/Liaoning	TEJ	IRIS_313-9887	JEUK DO::IRGC 19775-1	tej	Korea, Republic of	Asia	Yes	1.73722
LN_W96	China/Liaoning	TEJ	B004	Qiuguangtengxi 104	tej	Japan	Asia	Yes	1.34636
LN_W97	China/Liaoning	TEJ	CX356	Yandao 8	tej	China	Asia	Yes	1.59147
LN_W76	China/Liaoning	IND	IRIS_313-10047	EX MARABA GURUKU::IRGC 69582-1	ind1	Nigeria	Africa	No	1.42131
LN_W83	China/Liaoning	IND	5384be83.0	-	ind1	Gabon	Africa	No	0.921918
NX_W01	China/Ningxia	TEJ	IRIS_313-9964	WIR 1951::IRGC 51643-1	tej	Georgia	Europe	No	1.82193
NX_W02	China/Ningxia	TEJ	B226	Heimangdao	tej	China	Asia	Yes	1.88111
NX_W03	China/Ningxia	TEJ	B226	Heimangdao	tej	China	Asia	Yes	1.88514
NX_W04	China/Ningxia	TEJ	B226	Heimangdao	tej	China	Asia	Yes	1.88448
NX_W05	China/Ningxia	TEJ	IRIS_313-9964	WIR 1951::IRGC 51643-1	tej	Georgia	Europe	No	1.8664
NX_W06	China/Ningxia	TEJ	B226	Heimangdao	tej	China	Asia	Yes	1.75715
NX_W07	China/Ningxia	TEJ	IRIS_313-9964	WIR 1951::IRGC 51643-1	tej	Georgia	Europe	No	1.79222
NX_W08	China/Ningxia	TEJ	B226	Heimangdao	tej	China	Asia	Yes	1.73714
NX_W09	China/Ningxia	TEJ	IRIS_313-9964	WIR 1951::IRGC 51643-1	tej	Georgia	Europe	No	1.79491
NX_W10	China/Ningxia	TEJ	B226	Heimangdao	tej	China	Asia	Yes	1.88088
NX_W11	China/Ningxia	TEJ	IRIS_313-9886	HUK ZO::IRGC 19760-1	tej	Korea, Republic of	Asia	Yes	1.72555
NX_W12	China/Ningxia	TEJ	IRIS_313-9887	JEUK DO::IRGC 19775-1	tej	Korea, Republic of	Asia	Yes	1.75496
NX_W14	China/Ningxia	TEJ	B226	Heimangdao	tej	China	Asia	Yes	#N/A
NX_W15	China/Ningxia	TEJ	IRIS_313-9964	WIR 1951::IRGC 51643-1	tej	Georgia	Europe	No	1.84639
NX_W16	China/Ningxia	TEJ	IRIS_313-9886	HUK ZO::IRGC 19760-1	tej	Korea, Republic of	Asia	Yes	1.69999
NX_W17	China/Ningxia	TEJ	B226	Heimangdao	tej	China	Asia	Yes	1.82133
NX_W18	China/Ningxia	TEJ	B226	Heimangdao	tej	China	Asia	Yes	1.78206
NX_W19	China/Ningxia	TEJ	IRIS_313-9886	HUK ZO::IRGC 19760-1	tej	Korea, Republic of	Asia	Yes	1.69851
NX_W20	China/Ningxia	TEJ	B226	Heimangdao	tej	China	Asia	Yes	1.74784
NX_W21	China/Ningxia	TEJ	B226	Heimangdao	tej	China	Asia	Yes	1.84612
NX_W22	China/Ningxia	TEJ	IRIS_313-11725	ZUIHOU::IRGC 66982-1	tej	Japan	Asia	Yes	1.66076
NX_W24	China/Ningxia	TEJ	IRIS_313-9964	WIR 1951::IRGC 51643-1	tej	Georgia	Europe	No	1.81754
NX_W25	China/Ningxia	TEJ	B226	Heimangdao	tej	China	Asia	Yes	1.78464
NX_W26	China/Ningxia	TEJ	IRIS_313-9961	WIR 884::IRGC 51591-1	tej	Norway	Europe	No	1.80383
NX_W27	China/Ningxia	TEJ	IRIS_313-9964	WIR 1951::IRGC 51643-1	tej	Georgia	Europe	No	1.82259
NX_W28	China/Ningxia	TEJ	B226	Heimangdao	tej	China	Asia	Yes	1.81133
NX_W29	China/Ningxia	TEJ	IRIS_313-8113	ESCARLATE::GERVEX 887-C1	tej	Portugal	Europe	No	1.76054
NX_W30	China/Ningxia	TEJ	CX534	Tongnian 1	tej	China	Asia	Yes	1.66174
NX_W31	China/Ningxia	TEJ	IRIS_313-9964	WIR 1951::IRGC 51643-1	tej	Georgia	Europe	No	1.80772
NX_W32	China/Ningxia	TEJ	115e701d.0	-	tej	China	Asia	Yes	1.71278
CN_XJ_W_Z354	China/Xinjiang	TEJ	IRIS_313-9880	PI 282203::IRGC 16292-1	tej	Hungary	Europe	No	1.89981
CN_XJ_W_Z355	China/Xinjiang	TEJ	9127f236.0	-	tej	China	Asia	Yes	1.05079
CN_ZJ_W_CX15	China/Zhejiang	IND	B112	Liusha 1	ind1	China	Asia	Yes	1.10692
CN_ZJ_W_CX19	China/Zhejiang	IND	B059	Nanjing 11	ind1	China	Asia	Yes	1.17731
CN_ZJ_W_CX20	China/Zhejiang	IND	B059	Nanjing 11	ind1	China	Asia	Yes	1.1487
CN_ZJ_W_CX24	China/Zhejiang	IND	IRIS_313-11422	13946 (GUANG QIU 15)::IRGC 50320-1	ind1	China	Asia	Yes	0.942321
CN_ZJ_W_CX31	China/Zhejiang	IND	B059	Nanjing 11	ind1	China	Asia	Yes	1.15366
CN_ZJ_W_ZCH3	China/Zhejiang	IND	IRIS_313-11422	13946 (GUANG QIU 15)::IRGC 50320-1	ind1	China	Asia	Yes	0.931547
CN_ZJ_W_ZCS1	China/Zhejiang	IND	B059	Nanjing 11	ind1	China	Asia	Yes	1.13786
CN_ZJ_W_ZHW1	China/Zhejiang	IND	IRIS_313-11422	13946 (GUANG QIU 15)::IRGC 50320-1	ind1	China	Asia	Yes	0.926461
CN_ZJ_W_CX3	China/Zhejiang	TEJ|IND	IRIS_313-8890	WIR 1072::IRGC 57496-1	tej	Belgium	Europe	No	0.587613
CN_ZJ_W_CX8	China/Zhejiang	TEJ|IND	CX380	Yandao 9	tej	China	Asia	Yes	0.370163
Jap_85	Japan	TEJ	IRIS_313-10838	SSAL BYEO::IRGC 19867-2	tej	Korea, Republic of	Asia	Yes	1.72798
Jap_L3_31	Japan	TEJ	IRIS_313-8111	CARRICO::GERVEX 828-C1	tej	Portugal	Europe	No	1.77518
Jap_L3_35	Japan	TEJ	IRIS_313-10838	SSAL BYEO::IRGC 19867-2	tej	Korea, Republic of	Asia	Yes	1.72576
Jap_L3_36	Japan	TEJ	IRIS_313-11201	CHING HSI 15::IRGC 36852-1	tej	China	Asia	Yes	1.81522
Jap_L3_37	Japan	TEJ	IRIS_313-10093	CHEONJUDO::IRGC 77644-1	tej	Korea, Republic of	Asia	Yes	1.81629
Jap_L3_41	Japan	TEJ	IRIS_313-10838	SSAL BYEO::IRGC 19867-2	tej	Korea, Republic of	Asia	Yes	1.72569
Jap_L3_42	Japan	TEJ	IRIS_313-10093	CHEONJUDO::IRGC 77644-1	tej	Korea, Republic of	Asia	Yes	1.81256
Jap_L3_44	Japan	TEJ	IRIS_313-10838	SSAL BYEO::IRGC 19867-2	tej	Korea, Republic of	Asia	Yes	1.72588
Jap_L3_60	Japan	TEJ	CX140	Nipponbare	tej	Japan	Asia	Yes	1.72559
Jap_L3_74	Japan	TEJ	IRIS_313-10838	SSAL BYEO::IRGC 19867-2	tej	Korea, Republic of	Asia	Yes	1.72578
Jap_L3_76	Japan	TEJ	IRIS_313-10838	SSAL BYEO::IRGC 19867-2	tej	Korea, Republic of	Asia	Yes	1.72585
Jap_L3_78	Japan	TEJ	IRIS_313-10838	SSAL BYEO::IRGC 19867-2	tej	Korea, Republic of	Asia	Yes	1.72516
Jap_L3_79	Japan	TEJ	IRIS_313-10838	SSAL BYEO::IRGC 19867-2	tej	Korea, Republic of	Asia	Yes	1.72638
Jap_L4_100	Japan	TEJ	IRIS_313-10642	SACHIKAZE::IRGC 10891-1	tej	Japan	Asia	Yes	1.72079
Jap_L4_16	Japan	TEJ	IRIS_313-11201	CHING HSI 15::IRGC 36852-1	tej	China	Asia	Yes	1.81407
Jap_L4_22	Japan	TEJ	IRIS_313-11201	CHING HSI 15::IRGC 36852-1	tej	China	Asia	Yes	1.81314
Jap_L4_24	Japan	TEJ	IRIS_313-11201	CHING HSI 15::IRGC 36852-1	tej	China	Asia	Yes	1.80394
Jap_L4_26	Japan	TEJ	IRIS_313-11201	CHING HSI 15::IRGC 36852-1	tej	China	Asia	Yes	1.80359
Jap_L4_27	Japan	TEJ	IRIS_313-10642	SACHIKAZE::IRGC 10891-1	tej	Japan	Asia	Yes	1.72304
Jap_L4_31	Japan	TEJ	IRIS_313-10642	SACHIKAZE::IRGC 10891-1	tej	Japan	Asia	Yes	1.72
Jap_L4_32	Japan	TEJ	IRIS_313-10642	SACHIKAZE::IRGC 10891-1	tej	Japan	Asia	Yes	1.7262
Jap_L4_35	Japan	TEJ	IRIS_313-10642	SACHIKAZE::IRGC 10891-1	tej	Japan	Asia	Yes	1.72051
Jap_L4_37	Japan	TEJ	IRIS_313-10642	SACHIKAZE::IRGC 10891-1	tej	Japan	Asia	Yes	1.75055
Jap_L4_41	Japan	TEJ	IRIS_313-10642	SACHIKAZE::IRGC 10891-1	tej	Japan	Asia	Yes	1.71788
Jap_L4_42	Japan	TEJ	IRIS_313-10642	SACHIKAZE::IRGC 10891-1	tej	Japan	Asia	Yes	1.7202
Jap_L4_60	Japan	TEJ	IRIS_313-8400	RIKUTO NORIN MOCHI 20::IRGC 410-1	admixed-jap	Japan	Asia	Yes	1.46806
Jap_L5_36	Japan	TEJ	CX140	Nipponbare	tej	Japan	Asia	Yes	1.54669
Jap_L5_44	Japan	TEJ	IRIS_313-8400	RIKUTO NORIN MOCHI 20::IRGC 410-1	admixed-jap	Japan	Asia	Yes	1.55258
Jap_L5_74	Japan	TEJ	B036	Jijucas Claro	admixed-jap	Brazil	South America	No	1.46641
Jap_L5_76	Japan	TEJ	IRIS_313-8400	RIKUTO NORIN MOCHI 20::IRGC 410-1	admixed-jap	Japan	Asia	Yes	1.5306
Jap_L5_78	Japan	TEJ	IRIS_313-9523	RIKUTO KEMOCHI::IRGC 2719-1	tej	Japan	Asia	Yes	1.53809
Jap_L5_79	Japan	TEJ	IRIS_313-10838	SSAL BYEO::IRGC 19867-2	tej	Korea, Republic of	Asia	Yes	1.72091
Jap_L5_81	Japan	TEJ	IRIS_313-10838	SSAL BYEO::IRGC 19867-2	tej	Korea, Republic of	Asia	Yes	1.72074
Jap_L5_85	Japan	TEJ	IRIS_313-10093	CHEONJUDO::IRGC 77644-1	tej	Korea, Republic of	Asia	Yes	1.82482
Jap_L5_86	Japan	TEJ	IRIS_313-10093	CHEONJUDO::IRGC 77644-1	tej	Korea, Republic of	Asia	Yes	1.82878
Jap_L5_90	Japan	TEJ	B169	Ailuyu	tej	Japan	Asia	Yes	1.74575
Jap_L5_92	Japan	TEJ	IRIS_313-11201	CHING HSI 15::IRGC 36852-1	tej	China	Asia	Yes	1.82302
Jap_L5_97	Japan	TEJ	IRIS_313-10838	SSAL BYEO::IRGC 19867-2	tej	Korea, Republic of	Asia	Yes	1.72358
Jap_L5_98	Japan	TEJ	IRIS_313-10093	CHEONJUDO::IRGC 77644-1	tej	Korea, Republic of	Asia	Yes	1.82791
Jap_L8_15	Japan	TEJ	IRIS_313-10838	SSAL BYEO::IRGC 19867-2	tej	Korea, Republic of	Asia	Yes	1.71845
Jap_L8_16	Japan	TEJ	IRIS_313-11201	CHING HSI 15::IRGC 36852-1	tej	China	Asia	Yes	1.81028
Jap_L8_17	Japan	TEJ	IRIS_313-10642	SACHIKAZE::IRGC 10891-1	tej	Japan	Asia	Yes	1.71493
Jap_L8_19	Japan	TEJ	IRIS_313-10838	SSAL BYEO::IRGC 19867-2	tej	Korea, Republic of	Asia	Yes	1.71488
Jap_L8_20	Japan	TEJ	IRIS_313-10838	SSAL BYEO::IRGC 19867-2	tej	Korea, Republic of	Asia	Yes	1.71346
Jap_L8_22	Japan	TEJ	IRIS_313-11201	CHING HSI 15::IRGC 36852-1	tej	China	Asia	Yes	1.80943
Jap_L8_23	Japan	TEJ	IRIS_313-9523	RIKUTO KEMOCHI::IRGC 2719-1	tej	Japan	Asia	Yes	1.53088
Jap_L8_24	Japan	TEJ	1eb9eba2.0	-	admixed-jap	India	Asia	No	1.53701
Jap_L8_26	Japan	TEJ	IRIS_313-9789	RIKUTO TAUKI MOCHI 27::IRGC 5726-1	admixed-jap	Japan	Asia	Yes	1.59453
Jap_L8_27	Japan	TEJ	1eb9eba2.0	-	admixed-jap	India	Asia	No	1.54226
Jap_L8_86	Japan	TEJ	IRIS_313-10838	SSAL BYEO::IRGC 19867-2	tej	Korea, Republic of	Asia	Yes	1.71759
Jap_L8_90	Japan	TEJ	IRIS_313-10838	SSAL BYEO::IRGC 19867-2	tej	Korea, Republic of	Asia	Yes	1.71873
Jap_L8_92	Japan	TEJ	IRIS_313-11201	CHING HSI 15::IRGC 36852-1	tej	China	Asia	Yes	1.82326
FW_8	South Korea	TEJ	B005	Wanshi	tej	Japan	Asia	Yes	1.70409
Korea_18WR-110	South Korea	TEJ	a9ca5363.0	-	tej	Japan	Asia	Yes	1.76788
Korea_18WR-113	South Korea	TEJ	a9ca5363.0	-	tej	Japan	Asia	Yes	1.74952
Korea_18WR-118	South Korea	TEJ	IRIS_313-11689	DECHANGBYEO::IRGC 64858-1	tej	Korea, Republic of	Asia	Yes	1.78281
Korea_18WR-94	South Korea	TEJ	0cf4ae7f.0	-	tej	Korea, Republic of	Asia	Yes	1.77395
Korea_18WR-86	South Korea	IND	IRIS_313-10103	DALSUNG 41::IRGC 79385-1	admixed-ind	Korea, Republic of	Asia	Yes	1.65422
Korea_18WR-87	South Korea	IND	IRIS_313-10103	DALSUNG 41::IRGC 79385-1	admixed-ind	Korea, Republic of	Asia	Yes	1.64443
Korea_18WR-88	South Korea	IND	IRIS_313-12016	EX AUBERGE::IRGC 79898-3	admixed-ind	Egypt	Africa	No	1.4871
Korea_18WR-89	South Korea	IND	IRIS_313-10103	DALSUNG 41::IRGC 79385-1	admixed-ind	Korea, Republic of	Asia	Yes	1.64087
Korea_18WR-90	South Korea	IND	IRIS_313-12016	EX AUBERGE::IRGC 79898-3	admixed-ind	Egypt	Africa	No	1.42094
Korea_18WR-91	South Korea	IND	IRIS_313-12016	EX AUBERGE::IRGC 79898-3	admixed-ind	Egypt	Africa	No	1.49701
Korea_18WR-92	South Korea	IND	IRIS_313-10103	DALSUNG 41::IRGC 79385-1	admixed-ind	Korea, Republic of	Asia	Yes	1.47401
Korea_18WR-95	South Korea	IND	CX52	Diandun 502	admixed-ind	China	Asia	Yes	1.46896
Korea_18WR-96	South Korea	IND	CX61	Bhavani	admixed-ind	India	Asia	No	0.92718
Korea_18WR-97	South Korea	IND	cb5e38e6.0	-	admixed-ind	India	Asia	No	0.934284
Korea_18WR-98	South Korea	IND	12d82364.0	-	admixed-ind	Philippines	Asia	No	0.938134
Korea_18WR-100	South Korea	IND	12d82364.0	-	admixed-ind	Philippines	Asia	No	1.11384
Korea_18WR-93	South Korea	TEJ|IND	IRIS_313-9811	KOPANCSI KEREK::IRGC 9305-1	tej	Hungary	Europe	No	0.683455
Burma_W_18XHB-114	Burma	TEJ	CX389	Jinyuan 85	tej	China	Asia	Yes	1.54706
Burma_W_18XHB-115	Burma	TEJ	CX165	Wuyugeng 3	tej	China	Asia	Yes	1.6781
Burma_W_18XHB-116	Burma	TEJ	CX389	Jinyuan 85	tej	China	Asia	Yes	1.54333
Burma_W_18XHB-118	Burma	TEJ	IRIS_313-10642	SACHIKAZE::IRGC 10891-1	tej	Japan	Asia	No	1.76452
Burma_W_18XHB-120	Burma	TEJ	B046	Qiutianxiaoting	tej	Japan	Asia	No	1.54487
Burma_W_18XHB-121	Burma	TEJ	CX116	Wudadaozhong	tej	Democratic People's Republic of Korea	Asia	No	1.21535
Burma_W_18XHB-122	Burma	TEJ	B046	Qiutianxiaoting	tej	Japan	Asia	No	1.40991
Burma_W_18XHB-18	Burma	TEJ	CX356	Yandao 8	tej	China	Asia	Yes	1.59068
Burma_W_18XHB-108	Burma	IND	CX26	Amol3(Sana)	ind2	Iran	Asia	No	1.63154
Burma_W_18XHB-9	Burma	IND	IRIS_313-11085	KHAO HAE::IRGC 29773-3	ind3	Lao People's Democratic Republic	Asia	Yes	1.57221
Burma_W_18XHB-109	Burma	IND|AUS	IRIS_313-11131	KALAI::IRGC 33151-2	admixed-ind	Myanmar	Asia	Yes	1.46093
Combodia_W_18XHB-57	Combodia	IND	e2ad1f9f.0	-	ind2	Philippines	Asia	No	0.806419
Combodia_W_18XHB-58	Combodia	IND	IRIS_313-10614	HAM MOON::IRGC 9135-2	admixed-ind	Hong Kong	Asia	No	0.661795
Combodia_W_18XHB-59	Combodia	IND	IRIS_313-10614	HAM MOON::IRGC 9135-2	admixed-ind	Hong Kong	Asia	No	0.65858
Combodia_W_18XHB-60	Combodia	IND	IRIS_313-10614	HAM MOON::IRGC 9135-2	admixed-ind	Hong Kong	Asia	No	0.660261
India_W_18XHB-43	India	AUS	66391666	-	admixed-ind	Sri Lanka	Asia	Yes	1.7
India_W_18XHB-49	India	AUS	66391666	-	admixed-ind	Sri Lanka	Asia	Yes	1.80181
India_W_18K-121	India	IND	CX52	Diandun 502	admixed-ind	China	Asia	Yes	0.426846
India_W_18XHB-44	India	IND	IRIS_313-8265	CO 39::IRGC 51231-1	admixed-ind	India	Asia	Yes	0.668728
India_W_18XHB-47	India	IND	99dc35c0.0	-	ind2	Philippines	Asia	No	0.843861
India_W_18XHB-48	India	IND	IRIS_313-11041	POONGAR::IRGC 28611-1	ind3	India	Asia	Yes	1.09461
India_W_18XHB-45	India	TEJ|IND	CX49	NAN-29-2	admixed	China	Asia	Yes	0.336019
India_W_18XHB-46	India	IND|AUS	IRIS_313-8265	CO 39::IRGC 51231-1	admixed-ind	India	Asia	Yes	0.672691
Malaysia_MUSC001	Malaysia	IND	CX403	IR 64 A	ind2	Philippines	Asia	Yes	0.947289
Malaysia_MUSC027	Malaysia	IND	CX156	MR 84	ind2	Malaysia	Asia	Yes	1.05736
Malaysia_MUSC038	Malaysia	IND	CX27	Khazar	ind2	Iran	Asia	No	0.871955
Malaysia_MUSC060	Malaysia	IND	CX27	Khazar	ind2	Iran	Asia	No	0.877894
Malaysia_MUSC066	Malaysia	IND	CX70	MR 77 (Seberang)	ind2	Malaysia	Asia	Yes	0.953502
Malaysia_MUSC086	Malaysia	IND	CX68	MR 106	ind2	Malaysia	Asia	Yes	0.836962
Malaysia_MUSC103	Malaysia	IND	IRIS_313-10113	EX FOILAEIN (NAPUTO)::IRGC 81675-1	ind2	Mozambique	Africa	No	0.832375
Malaysia_MUSC110	Malaysia	IND	IRIS_313-7773	SEBERANG MR 77::C1	ind2	Mali	Africa	No	0.840755
Malaysia_MUSC114	Malaysia	IND	CX156	MR 84	ind2	Malaysia	Asia	Yes	0.846293
Malaysia_MUSC117	Malaysia	IND	CX156	MR 84	ind2	Malaysia	Asia	Yes	0.911055
Malaysia_MUSC005	Malaysia	IND	CX27	Khazar	ind2	Iran	Asia	No	0.79975
Malaysia_MUSC128	Malaysia	IND	CX156	MR 84	ind2	Malaysia	Asia	Yes	0.913925
Malaysia_MUSC134	Malaysia	IND	IRIS_313-10698	RADIN GOI::IRGC 13969-1	ind2	Malaysia	Asia	Yes	0.871444
Malaysia_MUSC141	Malaysia	IND	CX27	Khazar	ind2	Iran	Asia	No	0.808345
Malaysia_MUSC142	Malaysia	IND	CX27	Khazar	ind2	Iran	Asia	No	0.881708
Malaysia_MUSC146	Malaysia	IND	CX27	Khazar	ind2	Iran	Asia	No	0.8682
Malaysia_MUSC157	Malaysia	IND	CX156	MR 84	ind2	Malaysia	Asia	Yes	1.12015
Malaysia_MUSC170	Malaysia	IND	12d82364.0	-	admixed-ind	Philippines	Asia	Yes	0.884494
Malaysia_MUSC171	Malaysia	IND	CX156	MR 84	ind2	Malaysia	Asia	Yes	1.10843
Malaysia_MUSC007	Malaysia	IND	CX27	Khazar	ind2	Iran	Asia	No	0.881674
Malaysia_MUSC191	Malaysia	IND	CX156	MR 84	ind2	Malaysia	Asia	Yes	1.1172
Malaysia_MUSC225	Malaysia	IND	4e896f23.0	-	ind2	Sri Lanka	Asia	No	0.865923
Malaysia_MUSC232	Malaysia	IND	CX411	BG136	ind2	Philippines	Asia	Yes	0.760436
Malaysia_MUSC233	Malaysia	IND	IRIS_313-8932	PATISAIL::IRGC 37562-1	ind2	Bangladesh	Asia	No	0.902806
Malaysia_MUSC235	Malaysia	IND	CX156	MR 84	ind2	Malaysia	Asia	Yes	1.02756
Malaysia_MUSC237	Malaysia	IND	IRIS_313-8932	PATISAIL::IRGC 37562-1	ind2	Bangladesh	Asia	No	0.898318
Malaysia_BG16	Malaysia	IND	CX156	MR 84	ind2	Malaysia	Asia	Yes	0.814416
Malaysia_BG18	Malaysia	IND	IRIS_313-9623	PESAGRO 102::IRGC 78703-1	ind2	Brazil	South America	No	0.811624
Malaysia_BG22	Malaysia	IND	CX156	MR 84	ind2	Malaysia	Asia	Yes	0.872473
Malaysia_MUSC008	Malaysia	IND	CX27	Khazar	ind2	Iran	Asia	No	0.89049
Malaysia_BG24	Malaysia	IND	IRIS_313-9623	PESAGRO 102::IRGC 78703-1	ind2	Brazil	South America	No	0.78984
Malaysia_LB21	Malaysia	IND	4e896f23.0	-	ind2	Sri Lanka	Asia	No	0.915499
Malaysia_MK09	Malaysia	IND	IRIS_313-9623	PESAGRO 102::IRGC 78703-1	ind2	Brazil	South America	No	0.804319
Malaysia_MS06	Malaysia	IND	IRIS_313-11357	CR 579-1-3::IRGC 45443-2	admixed-ind	India	Asia	No	0.795194
Malaysia_NT05	Malaysia	IND	CX70	MR 77 (Seberang)	ind2	Malaysia	Asia	Yes	0.819049
Malaysia_NT18	Malaysia	IND	CX70	MR 77 (Seberang)	ind2	Malaysia	Asia	Yes	0.948845
Malaysia_NTH10	Malaysia	IND	IRIS_313-9623	PESAGRO 102::IRGC 78703-1	ind2	Brazil	South America	No	0.820694
Malaysia_NTH30	Malaysia	IND	CX85	C 71	admixed-ind	Viet Nam	Asia	Yes	0.82659
Malaysia_TG04	Malaysia	IND	CX70	MR 77 (Seberang)	ind2	Malaysia	Asia	Yes	0.910743
Malaysia_TT06	Malaysia	IND	IRIS_313-11507	TV 30::IRGC 55221-1	ind2	Viet Nam	Asia	Yes	0.778321
Malaysia_MUSC014	Malaysia	IND	IRIS_313-8932	PATISAIL::IRGC 37562-1	ind2	Bangladesh	Asia	No	0.830366
Malaysia_MUSC021	Malaysia	IND	CX156	MR 84	ind2	Malaysia	Asia	Yes	0.791578
Malaysia_MUSC022	Malaysia	IND	CX27	Khazar	ind2	Iran	Asia	No	0.800458
Malaysia_MUSC023	Malaysia	IND	CX27	Khazar	ind2	Iran	Asia	No	0.803957
Malaysia_MUSC026	Malaysia	IND	IRIS_313-8932	PATISAIL::IRGC 37562-1	ind2	Bangladesh	Asia	No	0.728994
Malaysia_MUSC100	Malaysia	IND|AUS	IRIS_313-9778	GENIT::IRGC 3272-1	admixed-ind	Argentina	South America	No	0.6801
Malaysia_MUSC137	Malaysia	IND|AUS	IRIS_313-11112	HIJOL DIGA::IRGC 31655-1	aus	Bangladesh	Asia	No	1.02797
Malaysia_MUSC189	Malaysia	IND|AUS	CX156	MR 84	ind2	Malaysia	Asia	Yes	0.940981
Malaysia_MUSC234	Malaysia	IND|AUS	IRIS_313-11216	KHAMA 1183::IRGC 37685-2	aus	Bangladesh	Asia	No	1.0388
SriLanka_18XHB-100	Sri Lanka	IND	IRIS_313-9970	RACE PERUMAL::IRGC 55347-1	ind3	Sri Lanka	Asia	Yes	1.3899
SriLanka_18XHB-101	Sri Lanka	IND	IRIS_313-9970	RACE PERUMAL::IRGC 55347-1	ind3	Sri Lanka	Asia	Yes	1.1287
SriLanka_18XHB-78	Sri Lanka	IND	1ed60347.0	-	ind3	Sri Lanka	Asia	Yes	1.17993
SriLanka_18XHB-80	Sri Lanka	IND	CX76	BG 304	ind2	Sri Lanka	Asia	Yes	0.876798
SriLanka_18XHB-81	Sri Lanka	IND	IRIS_313-10716	MURUNGA::IRGC 15428-1	ind3	Sri Lanka	Asia	Yes	1.21494
SriLanka_18XHB-82	Sri Lanka	IND	IRIS_313-10716	MURUNGA::IRGC 15428-1	ind3	Sri Lanka	Asia	Yes	1.1628
SriLanka_18XHB-83	Sri Lanka	IND	IRIS_313-9970	RACE PERUMAL::IRGC 55347-1	ind3	Sri Lanka	Asia	Yes	1.17496
SriLanka_18XHB-84	Sri Lanka	IND	IRIS_313-9970	RACE PERUMAL::IRGC 55347-1	ind3	Sri Lanka	Asia	Yes	1.18574
SriLanka_18XHB-85	Sri Lanka	IND	IRIS_313-9970	RACE PERUMAL::IRGC 55347-1	ind3	Sri Lanka	Asia	Yes	1.47654
SriLanka_18XHB-86	Sri Lanka	IND	IRIS_313-9970	RACE PERUMAL::IRGC 55347-1	ind3	Sri Lanka	Asia	Yes	1.18008
SriLanka_18XHB-88	Sri Lanka	IND	IRIS_313-9970	RACE PERUMAL::IRGC 55347-1	ind3	Sri Lanka	Asia	Yes	1.18247
SriLanka_18XHB-89	Sri Lanka	IND	1ed60347.0	-	ind3	Sri Lanka	Asia	Yes	1.21789
SriLanka_18XHB-90	Sri Lanka	IND	IRIS_313-10719	VELLAI KOLOMBAN::IRGC 15517-1	ind3	Sri Lanka	Asia	Yes	1.15242
SriLanka_18XHB-91	Sri Lanka	IND	IRIS_313-10719	VELLAI KOLOMBAN::IRGC 15517-1	ind3	Sri Lanka	Asia	Yes	1.15519
SriLanka_18XHB-92	Sri Lanka	IND	IRIS_313-9970	RACE PERUMAL::IRGC 55347-1	ind3	Sri Lanka	Asia	Yes	1.22046
SriLanka_18XHB-93	Sri Lanka	IND	1ed60347.0	-	ind3	Sri Lanka	Asia	Yes	1.23875
SriLanka_18XHB-94	Sri Lanka	IND	IRIS_313-9970	RACE PERUMAL::IRGC 55347-1	ind3	Sri Lanka	Asia	Yes	1.22864
SriLanka_18XHB-95	Sri Lanka	IND	IRIS_313-10719	VELLAI KOLOMBAN::IRGC 15517-1	ind3	Sri Lanka	Asia	Yes	1.14818
SriLanka_18XHB-96	Sri Lanka	IND	IRIS_313-9970	RACE PERUMAL::IRGC 55347-1	ind3	Sri Lanka	Asia	Yes	1.1718
SriLanka_18XHB-97	Sri Lanka	IND	1ed60347.0	-	ind3	Sri Lanka	Asia	Yes	1.21976
SriLanka_18XHB-98	Sri Lanka	IND	1ed60347.0	-	ind3	Sri Lanka	Asia	Yes	1.17583
SriLanka_18XHB-99	Sri Lanka	IND	IRIS_313-10719	VELLAI KOLOMBAN::IRGC 15517-1	ind3	Sri Lanka	Asia	Yes	1.14313
Vietnam_W_18XHB-50	Vietnam	IND	CX26	Amol3(Sana)	ind2	Iran	Asia	No	0.798162
Vietnam_W_18XHB-51	Vietnam	IND	CX357	PSBRC 80	ind2	Philippines	Asia	No	0.881739
Vietnam_W_18XHB-52	Vietnam	IND	CX357	PSBRC 80	ind2	Philippines	Asia	No	0.95624
Vietnam_W_18XHB-53	Vietnam	IND	IRIS_313-7807	WAS 170-B-B-1-1::C1	ind2	Senegal	Africa	No	0.691081
Vietnam_W_18XHB-54	Vietnam	IND	IRIS_313-10614	HAM MOON::IRGC 9135-2	admixed-ind	Hong Kong	Asia	Yes	0.655865
Vietnam_W_18XHB-55	Vietnam	IND	CX26	Amol3(Sana)	ind2	Iran	Asia	No	0.589527
Vietnam_W_18XHB-56	Vietnam	IND	IRIS_313-7816	WAS 199-B-1-2-1::C1	ind2	Senegal	Africa	No	0.701011
Italy_10-1	Italy	TEJ	IRIS_313-9811	KOPANCSI KEREK::IRGC 9305-1	tej	Hungary	Europe	No	1.82431
Italy_10-15	Italy	TEJ	IRIS_313-9811	KOPANCSI KEREK::IRGC 9305-1	tej	Hungary	Europe	No	1.78938
Italy_10-2	Italy	TEJ	IRIS_313-8890	WIR 1072::IRGC 57496-1	tej	Belgium	Europe	No	1.72316
Italy_10-3	Italy	TEJ	IRIS_313-8890	WIR 1072::IRGC 57496-1	tej	Belgium	Europe	No	1.7631
Italy_10-4	Italy	TEJ	IRIS_313-8890	WIR 1072::IRGC 57496-1	tej	Belgium	Europe	No	1.79257
Italy_10-7	Italy	TEJ	IRIS_313-9811	KOPANCSI KEREK::IRGC 9305-1	tej	Hungary	Europe	No	1.77216
Italy_11-28	Italy	TEJ	IRIS_313-9811	KOPANCSI KEREK::IRGC 9305-1	tej	Hungary	Europe	No	1.77175
Italy_11-29	Italy	TEJ	IRIS_313-9813	SZANISZLO 2::IRGC 9353-1	tej	Hungary	Europe	No	1.79241
Italy_11-30	Italy	TEJ	IRIS_313-9811	KOPANCSI KEREK::IRGC 9305-1	tej	Hungary	Europe	No	1.79289
Italy_11-31	Italy	TEJ	IRIS_313-8113	ESCARLATE::GERVEX 887-C1	tej	Portugal	Europe	No	1.77986
Italy_11-37	Italy	TEJ	IRIS_313-9811	KOPANCSI KEREK::IRGC 9305-1	tej	Hungary	Europe	No	1.76528
Italy_11-39	Italy	TEJ	IRIS_313-8890	WIR 1072::IRGC 57496-1	tej	Belgium	Europe	No	1.7787
Italy_11-44	Italy	TEJ	IRIS_313-8890	WIR 1072::IRGC 57496-1	tej	Belgium	Europe	No	1.78223
Italy_12-52	Italy	TEJ	IRIS_313-8890	WIR 1072::IRGC 57496-1	tej	Belgium	Europe	No	1.80705
Italy_13-55	Italy	TEJ	IRIS_313-9811	KOPANCSI KEREK::IRGC 9305-1	tej	Hungary	Europe	No	1.86163
Italy_13-58	Italy	TEJ	IRIS_313-9811	KOPANCSI KEREK::IRGC 9305-1	tej	Hungary	Europe	No	1.85733
Italy_13-61	Italy	TEJ	IRIS_313-8890	WIR 1072::IRGC 57496-1	tej	Belgium	Europe	No	1.77473
Italy_13-62	Italy	TEJ	IRIS_313-8111	CARRICO::GERVEX 828-C1	tej	Portugal	Europe	No	1.76852
Italy_13-64	Italy	TEJ	IRIS_313-8890	WIR 1072::IRGC 57496-1	tej	Belgium	Europe	No	1.78986
Italy_13-65	Italy	TEJ	08beaab3.0	-	tej	Portugal	Europe	No	1.73406
Italy_13-67	Italy	TEJ	f2e9bed5.0	-	tej	Bulgaria	Europe	No	1.80418
Italy_13-68	Italy	TEJ	IRIS_313-8890	WIR 1072::IRGC 57496-1	tej	Belgium	Europe	No	1.75007
Italy_14-84	Italy	TEJ	IRIS_313-9811	KOPANCSI KEREK::IRGC 9305-1	tej	Hungary	Europe	No	1.81723
Italy_14-85	Italy	TEJ	IRIS_313-9811	KOPANCSI KEREK::IRGC 9305-1	tej	Hungary	Europe	No	1.58679
Italy_14-86	Italy	TEJ	IRIS_313-9961	WIR 884::IRGC 51591-1	tej	Norway	Europe	No	1.50972
Italy_14-87	Italy	TEJ	IRIS_313-8185	GLADIO::GERVEX 1652-C1	admixed-jap	Italy	Europe	Yes	1.70899
Italy_14-88	Italy	TEJ	IRIS_313-8111	CARRICO::GERVEX 828-C1	tej	Portugal	Europe	No	1.7669
Italy_14-89	Italy	TEJ	IRIS_313-8185	GLADIO::GERVEX 1652-C1	admixed-jap	Italy	Europe	Yes	1.40485
Italy_14-90	Italy	TEJ	IRIS_313-9811	KOPANCSI KEREK::IRGC 9305-1	tej	Hungary	Europe	No	1.78305
Italy_14-92	Italy	TEJ	IRIS_313-8890	WIR 1072::IRGC 57496-1	tej	Belgium	Europe	No	1.77749
Italy_14-94	Italy	TEJ	IRIS_313-9811	KOPANCSI KEREK::IRGC 9305-1	tej	Hungary	Europe	No	1.47156
Italy_14-95	Italy	TEJ	IRIS_313-8033	LOMELLINO::GERVEX 83-C1	tej	Italy	Europe	Yes	1.38617
Italy_14-96	Italy	TEJ	IRIS_313-8890	WIR 1072::IRGC 57496-1	tej	Belgium	Europe	No	1.80483
Italy_14-97	Italy	TEJ	IRIS_313-8890	WIR 1072::IRGC 57496-1	tej	Belgium	Europe	No	1.75084
Italy_14-98	Italy	TEJ	dfdfb828.0	-	tej	China	Asia	No	1.41544
Italy_15-100	Italy	TEJ	IRIS_313-9811	KOPANCSI KEREK::IRGC 9305-1	tej	Hungary	Europe	No	1.82064
Italy_15-99	Italy	TEJ	IRIS_313-8113	ESCARLATE::GERVEX 887-C1	tej	Portugal	Europe	No	1.71485
Italy_11-43	Italy	TEJ|IND	IRIS_313-9811	KOPANCSI KEREK::IRGC 9305-1	tej	Hungary	Europe	No	0.884497
1005-02_BHA	United States	AUS	IRIS_313-11166	BHUT MURI::IRGC 34861-1	aus	India	Asia	No	1.44989
1025-01_BHA	United States	AUS	IRIS_313-11067	KALIBORO 600::IRGC 29367-1	aus	Bangladesh	Asia	No	1.22664
1081-01_BHA	United States	AUS	cbd6b346.0	-	aus	India	Asia	No	1.3287
1096-01_BHA	United States	AUS	IRIS_313-11166	BHUT MURI::IRGC 34861-1	aus	India	Asia	No	1.4415
10A_BHA	United States	AUS	IRIS_313-11166	BHUT MURI::IRGC 34861-1	aus	India	Asia	No	1.79985
1107-01_BHA	United States	AUS	cbd6b346.0	-	aus	India	Asia	No	1.32564
1166-02_BHA	United States	AUS	IRIS_313-11166	BHUT MURI::IRGC 34861-1	aus	India	Asia	No	1.44479
1188-01_BHA	United States	AUS	IRIS_313-11166	BHUT MURI::IRGC 34861-1	aus	India	Asia	No	1.50342
1214-02_BHA	United States	AUS	IRIS_313-11166	BHUT MURI::IRGC 34861-1	aus	India	Asia	No	1.49931
18A_BHA	United States	AUS	IRIS_313-11166	BHUT MURI::IRGC 34861-1	aus	India	Asia	No	1.44283
1995-13_BHA	United States	AUS	IRIS_313-11166	BHUT MURI::IRGC 34861-1	aus	India	Asia	No	1.31144
1995-14_BHA	United States	AUS	IRIS_313-11166	BHUT MURI::IRGC 34861-1	aus	India	Asia	No	1.17413
2002-2-p1_BHA	United States	AUS	IRIS_313-11166	BHUT MURI::IRGC 34861-1	aus	India	Asia	No	0.994027
LA3_BHA	United States	AUS	IRIS_313-11166	BHUT MURI::IRGC 34861-1	aus	India	Asia	No	1.17957
LN_W26	United States	AUS	IRIS_313-11166	BHUT MURI::IRGC 34861-1	aus	India	Asia	No	1.45045
PrCoSrt1_BHA	United States	AUS	IRIS_313-11166	BHUT MURI::IRGC 34861-1	aus	India	Asia	No	1.46867
PrCoTall1_BHA	United States	AUS	IRIS_313-11166	BHUT MURI::IRGC 34861-1	aus	India	Asia	No	1.46339
PrCoTall3_BHA	United States	AUS	IRIS_313-11166	BHUT MURI::IRGC 34861-1	aus	India	Asia	No	1.44615
StgS_BHA	United States	AUS	IRIS_313-11166	BHUT MURI::IRGC 34861-1	aus	India	Asia	No	1.17075
TX4_BHA	United States	AUS	IRIS_313-11166	BHUT MURI::IRGC 34861-1	aus	India	Asia	No	1.49394
FW_9	United States	AUS	IRIS_313-11166	BHUT MURI::IRGC 34861-1	aus	India	Asia	No	1.50501
FW_10	United States	AUS	IRIS_313-11166	BHUT MURI::IRGC 34861-1	aus	India	Asia	No	1.26514
FW_14	United States	IND|AUS	IRIS_313-11166	BHUT MURI::IRGC 34861-1	aus	India	Asia	No	0.995185
1001-01_SH	United States	IND	773e969e.0	-	admixed-ind	Uruguay	South America	No	1.24649
1002-02_SH	United States	IND	773e969e.0	-	admixed-ind	Uruguay	South America	No	1.24029
1004-01_SH	United States	IND	773e969e.0	-	admixed-ind	Uruguay	South America	No	1.26528
1047-01_SH	United States	IND	773e969e.0	-	admixed-ind	Uruguay	South America	No	1.3137
1091-01_SH	United States	IND	773e969e.0	-	admixed-ind	Uruguay	South America	No	1.33873
1098-01_SH	United States	IND	773e969e.0	-	admixed-ind	Uruguay	South America	No	1.24306
1141-01_SH	United States	IND	773e969e.0	-	admixed-ind	Uruguay	South America	No	1.23356
1160-01_SH	United States	IND	773e969e.0	-	admixed-ind	Uruguay	South America	No	1.26013
1179-01_SH	United States	IND	773e969e.0	-	admixed-ind	Uruguay	South America	No	1.21835
1190-01_SH	United States	IND	773e969e.0	-	admixed-ind	Uruguay	South America	No	1.20502
1199-01_SH	United States	IND	773e969e.0	-	admixed-ind	Uruguay	South America	No	1.23923
1210-02_SH	United States	IND	773e969e.0	-	admixed-ind	Uruguay	South America	No	1.24656
1333-02_SH	United States	IND	773e969e.0	-	admixed-ind	Uruguay	South America	No	1.2368
1344-02_SH	United States	IND	773e969e.0	-	admixed-ind	Uruguay	South America	No	1.24421
1995_12_SH	United States	IND	773e969e.0	-	admixed-ind	Uruguay	South America	No	1.12825
1995-15_SH	United States	IND	773e969e.0	-	admixed-ind	Uruguay	South America	No	1.23655
1996_05_SH	United States	IND	773e969e.0	-	admixed-ind	Uruguay	South America	No	1.19616
FW_11	United States	IND	773e969e.0	-	admixed-ind	Uruguay	South America	No	1.17442
FW_12	United States	IND	773e969e.0	-	admixed-ind	Uruguay	South America	No	1.31732
FW_13	United States	IND	773e969e.0	-	admixed-ind	Uruguay	South America	No	1.17284
LatinAmerica_SA12	Brazil	AUS	IRIS_313-9778	GENIT::IRGC 3272-1	admixed-ind	Argentina	South America	Yes	1.32171
LatinAmerica_SA13	Brazil	AUS	IRIS_313-11166	BHUT MURI::IRGC 34861-1	aus	India	Asia	No	1.80935
LatinAmerica_SA15	Brazil	AUS	IRIS_313-9778	GENIT::IRGC 3272-1	admixed-ind	Argentina	South America	Yes	1.85378
LatinAmerica_SA2	Brazil	AUS	IRIS_313-9778	GENIT::IRGC 3272-1	admixed-ind	Argentina	South America	Yes	1.87557
LatinAmerica_SA21	Brazil	AUS	IRIS_313-9778	GENIT::IRGC 3272-1	admixed-ind	Argentina	South America	Yes	1.85207
LatinAmerica_SA29	Brazil	AUS	IRIS_313-9778	GENIT::IRGC 3272-1	admixed-ind	Argentina	South America	Yes	1.84462
LatinAmerica_SA36	Brazil	AUS	IRIS_313-11166	BHUT MURI::IRGC 34861-1	aus	India	Asia	No	1.12519
LatinAmerica_SA37	Brazil	AUS	IRIS_313-11166	BHUT MURI::IRGC 34861-1	aus	India	Asia	No	1.48579
LatinAmerica_SA38	Brazil	AUS	IRIS_313-9778	GENIT::IRGC 3272-1	admixed-ind	Argentina	South America	Yes	1.85139
LatinAmerica_SA6	Brazil	AUS	IRIS_313-11166	BHUT MURI::IRGC 34861-1	aus	India	Asia	No	1.47162
LatinAmerica_SA65	Brazil	AUS	IRIS_313-11166	BHUT MURI::IRGC 34861-1	aus	India	Asia	No	1.37598
LatinAmerica_SA7	Brazil	AUS	IRIS_313-11166	BHUT MURI::IRGC 34861-1	aus	India	Asia	No	1.77733
LatinAmerica_SA72	Brazil	AUS	IRIS_313-9778	GENIT::IRGC 3272-1	admixed-ind	Argentina	South America	Yes	1.1401
LatinAmerica_SA76	Brazil	AUS	IRIS_313-9778	GENIT::IRGC 3272-1	admixed-ind	Argentina	South America	Yes	1.51858
LatinAmerica_SA8	Brazil	AUS	IRIS_313-11166	BHUT MURI::IRGC 34861-1	aus	India	Asia	No	1.31818
LatinAmerica_SA81	Brazil	AUS	IRIS_313-11166	BHUT MURI::IRGC 34861-1	aus	India	Asia	No	1.23255
LatinAmerica_SA85	Brazil	AUS	IRIS_313-11166	BHUT MURI::IRGC 34861-1	aus	India	Asia	No	1.16602
LatinAmerica_SA9	Brazil	AUS	IRIS_313-9778	GENIT::IRGC 3272-1	admixed-ind	Argentina	South America	Yes	1.79781
LatinAmerica_SA92	Brazil	AUS	IRIS_313-11166	BHUT MURI::IRGC 34861-1	aus	India	Asia	No	1.4718
LatinAmerica_SA95	Brazil	AUS	IRIS_313-11166	BHUT MURI::IRGC 34861-1	aus	India	Asia	No	1.79587
LatinAmerica_SA59	Panama	AUS	IRIS_313-9778	GENIT::IRGC 3272-1	admixed-ind	Argentina	South America	No	1.85377
LatinAmerica_SA62	Panama	AUS	IRIS_313-10545	KARIA::IRGC 6702-1	aus	_no_info	no_info	no_info	1.48419
LatinAmerica_SA51	Uruguay	AUS	IRIS_313-9778	GENIT::IRGC 3272-1	admixed-ind	Argentina	South America	Yes	1.8516
LatinAmerica_SA52	Uruguai	AUS	IRIS_313-9778	GENIT::IRGC 3272-1	admixed-ind	Argentina	South America	Yes	1.84771
LatinAmerica_SA1	Brazil	IND	CX73	IR 6	ind2	Philippines	Asia	No	1.16423
LatinAmerica_SA10	Brazil	IND	IRIS_313-10401	IRGA 370-42-1-1F-C-1::IRGC 117343-1	ind2	Colombia	South America	Yes	1.48318
LatinAmerica_SA25	Brazil	IND	773e969e.0	-	admixed-ind	Uruguay	South America	Yes	0.863579
LatinAmerica_SA3	Brazil	IND	IRIS_313-10401	IRGA 370-42-1-1F-C-1::IRGC 117343-1	ind2	Colombia	South America	Yes	0.986817
LatinAmerica_SA31	Brazil	IND	IRIS_313-10161	BR IRGA 409::IRGC 55915-1	ind2	Brazil	South America	Yes	1.03562
LatinAmerica_SA32	Brazil	IND	IRIS_313-10161	BR IRGA 409::IRGC 55915-1	ind2	Brazil	South America	Yes	1.12618
LatinAmerica_SA41	Brazil	IND	IRIS_313-10161	BR IRGA 409::IRGC 55915-1	ind2	Brazil	South America	Yes	0.927739
LatinAmerica_SA42	Brazil	IND	IRIS_313-10401	IRGA 370-42-1-1F-C-1::IRGC 117343-1	ind2	Colombia	South America	Yes	1.02921
LatinAmerica_SA47	Brazil	IND	IRIS_313-11437	CAMPECHE A 79::IRGC 51102-1	ind2	Mexico	North America	No	0.666201
LatinAmerica_SA69	Brazil	IND	2ce7b56f.0	-	ind2	Guatemala	North America	No	0.897362
LatinAmerica_SA79	Brazil	IND	IRIS_313-10401	IRGA 370-42-1-1F-C-1::IRGC 117343-1	ind2	Colombia	South America	Yes	0.865344
LatinAmerica_SA86	Brazil	IND	IRIS_313-10401	IRGA 370-42-1-1F-C-1::IRGC 117343-1	ind2	Colombia	South America	Yes	0.999143
LatinAmerica_SA55	Panama	IND	IRIS_313-8948	BUCAYAB::IRGC 44357-1	admixed-ind	Philippines	Asia	No	0.665363
LatinAmerica_SA56	Panama	IND	IRIS_313-10113	EX FOILAEIN (NAPUTO)::IRGC 81675-1	ind2	Mozambique	Africa	No	0.884974
LatinAmerica_SA57	Panama	IND	IRIS_313-10448	BINOLAYANGUN::IRGC 791-2	admixed-ind	Philippines	Asia	No	0.942479
LatinAmerica_SA58	Panama	IND	IRIS_313-10448	BINOLAYANGUN::IRGC 791-2	admixed-ind	Philippines	Asia	No	0.630219
LatinAmerica_SA61	Panama	IND	CX73	IR 6	ind2	Philippines	Asia	No	0.728481
LatinAmerica_SA53	Paraguai	IND	IRIS_313-10161	BR IRGA 409::IRGC 55915-1	ind2	Brazil	South America	Yes	0.984567
LatinAmerica_SA66	Peru	IND	IRIS_313-7720	LAITRA::GERVEX 8400-C1	ind3	Madagascar	Africa	No	0.749811
LatinAmerica_SA11	Brazil	IND|AUS	IRIS_313-8252	JAGLI BORO::IRGC 27516-2	aus	Bangladesh	Asia	No	0.763156
LatinAmerica_SA14	Brazil	IND|AUS	IRIS_313-9778	GENIT::IRGC 3272-1	admixed-ind	Argentina	South America	Yes	1.23529
LatinAmerica_SA16	Brazil	IND|AUS	IRIS_313-9778	GENIT::IRGC 3272-1	admixed-ind	Argentina	South America	Yes	0.632334
LatinAmerica_SA17	Brazil	IND|AUS	IRIS_313-10401	IRGA 370-42-1-1F-C-1::IRGC 117343-1	ind2	Colombia	South America	Yes	0.803722
LatinAmerica_SA18	Brazil	IND|AUS	IRIS_313-11166	BHUT MURI::IRGC 34861-1	aus	India	Asia	No	0.935925
LatinAmerica_SA19	Brazil	IND|AUS	IRIS_313-10161	BR IRGA 409::IRGC 55915-1	ind2	Brazil	South America	Yes	0.791594
LatinAmerica_SA20	Brazil	IND|AUS	IRIS_313-9778	GENIT::IRGC 3272-1	admixed-ind	Argentina	South America	Yes	0.700455
LatinAmerica_SA22	Brazil	IND|AUS	IRIS_313-10401	IRGA 370-42-1-1F-C-1::IRGC 117343-1	ind2	Colombia	South America	Yes	0.675043
LatinAmerica_SA23	Brazil	IND|AUS	IRIS_313-10161	BR IRGA 409::IRGC 55915-1	ind2	Brazil	South America	Yes	0.830506
LatinAmerica_SA24	Brazil	IND|AUS	IRIS_313-10397	IRGA 318-11-6-9-2B::IRGC 117339-1	ind2	Colombia	South America	Yes	0.747597
LatinAmerica_SA26	Brazil	IND|AUS	IRIS_313-9778	GENIT::IRGC 3272-1	admixed-ind	Argentina	South America	Yes	0.945521
LatinAmerica_SA27	Brazil	IND|AUS	IRIS_313-11166	BHUT MURI::IRGC 34861-1	aus	India	Asia	No	0.89285
LatinAmerica_SA28	Brazil	IND|AUS	IRIS_313-11166	BHUT MURI::IRGC 34861-1	aus	India	Asia	No	0.903008
LatinAmerica_SA30	Brazil	IND|AUS	IRIS_313-10401	IRGA 370-42-1-1F-C-1::IRGC 117343-1	ind2	Colombia	South America	Yes	0.809669
LatinAmerica_SA33	Brazil	IND|AUS	IRIS_313-12065	YERI BUTUKA::IRGC 82591-1	admixed-ind	Nigeria	Africa	No	1.01068
LatinAmerica_SA34	Brazil	IND|AUS	IRIS_313-10397	IRGA 318-11-6-9-2B::IRGC 117339-1	ind2	Colombia	South America	Yes	0.731392
LatinAmerica_SA35	Brazil	IND|AUS	IRIS_313-10397	IRGA 318-11-6-9-2B::IRGC 117339-1	ind2	Colombia	South America	Yes	0.912534
LatinAmerica_SA39	Brazil	IND|AUS	IRIS_313-10161	BR IRGA 409::IRGC 55915-1	ind2	Brazil	South America	Yes	0.956194
LatinAmerica_SA4	Brazil	IND|AUS	IRIS_313-9778	GENIT::IRGC 3272-1	admixed-ind	Argentina	South America	Yes	1.4367
LatinAmerica_SA40	Brazil	IND|AUS	IRIS_313-12065	YERI BUTUKA::IRGC 82591-1	admixed-ind	Nigeria	Africa	No	0.745316
LatinAmerica_SA43	Brazil	TEJ|AUS	IRIS_313-15907	INIA TACUARI::G1	trj	Uruguay	South America	Yes	0.831762
LatinAmerica_SA44	Brazil	IND|AUS	IRIS_313-9778	GENIT::IRGC 3272-1	admixed-ind	Argentina	South America	Yes	0.765274
LatinAmerica_SA45	Brazil	IND|AUS	IRIS_313-10397	IRGA 318-11-6-9-2B::IRGC 117339-1	ind2	Colombia	South America	Yes	0.724838
LatinAmerica_SA46	Brazil	IND|AUS	IRIS_313-10161	BR IRGA 409::IRGC 55915-1	ind2	Brazil	South America	Yes	0.995117
LatinAmerica_SA48	Brazil	IND|AUS	IRIS_313-11166	BHUT MURI::IRGC 34861-1	aus	India	Asia	No	0.668631
LatinAmerica_SA49	Brazil	IND|AUS	IRIS_313-9778	GENIT::IRGC 3272-1	admixed-ind	Argentina	South America	Yes	0.702696
LatinAmerica_SA5	Brazil	IND|AUS	IRIS_313-9778	GENIT::IRGC 3272-1	admixed-ind	Argentina	South America	Yes	1.22163
LatinAmerica_SA50	Brazil	IND|AUS	IRIS_313-9778	GENIT::IRGC 3272-1	admixed-ind	Argentina	South America	Yes	0.775526
LatinAmerica_SA54	Brazil	IND|AUS	IRIS_313-9778	GENIT::IRGC 3272-1	admixed-ind	Argentina	South America	Yes	1.01625
LatinAmerica_SA60	Brazil	IND|AUS	IRIS_313-11097	KALAGNON::IRGC 30335-1	admixed-ind	Philippines	Asia	No	0.636288
LatinAmerica_SA63	Brazil	IND|AUS	IRIS_313-11057	AUS 308::IRGC 29096-1	aus	Bangladesh	Asia	No	0.533828
LatinAmerica_SA64	Brazil	IND|AUS	IRIS_313-12065	YERI BUTUKA::IRGC 82591-1	admixed-ind	Nigeria	Africa	No	0.914303
LatinAmerica_SA67	Brazil	IND|AUS	IRIS_313-11166	BHUT MURI::IRGC 34861-1	aus	India	Asia	No	0.92056
LatinAmerica_SA68	Brazil	IND|AUS	IRIS_313-11166	BHUT MURI::IRGC 34861-1	aus	India	Asia	No	0.91148
LatinAmerica_SA70	Brazil	IND|AUS	2ce7b56f.0	-	ind2	Guatemala	North America	No	0.687696
LatinAmerica_SA71	Brazil	IND|AUS	IRIS_313-9778	GENIT::IRGC 3272-1	admixed-ind	Argentina	South America	Yes	0.907562
LatinAmerica_SA73	Brazil	IND|AUS	IRIS_313-12065	YERI BUTUKA::IRGC 82591-1	admixed-ind	Nigeria	Africa	No	1.36319
LatinAmerica_SA74	Brazil	IND|AUS	IRIS_313-9778	GENIT::IRGC 3272-1	admixed-ind	Argentina	South America	Yes	1.27862
LatinAmerica_SA75	Brazil	IND|AUS	IRIS_313-9778	GENIT::IRGC 3272-1	admixed-ind	Argentina	South America	Yes	0.696173
LatinAmerica_SA77	Brazil	IND|AUS	IRIS_313-12065	YERI BUTUKA::IRGC 82591-1	admixed-ind	Nigeria	Africa	No	0.901298
LatinAmerica_SA78	Brazil	IND|AUS	IRIS_313-12065	YERI BUTUKA::IRGC 82591-1	admixed-ind	Nigeria	Africa	No	1.44014
LatinAmerica_SA82	Brazil	IND|AUS	IRIS_313-9778	GENIT::IRGC 3272-1	admixed-ind	Argentina	South America	Yes	0.834168
LatinAmerica_SA83	Brazil	IND|AUS	IRIS_313-11057	AUS 308::IRGC 29096-1	aus	Bangladesh	Asia	No	0.749435
LatinAmerica_SA84	Brazil	IND|AUS	IRIS_313-10402	IRGA 411-1-6-1F-A::IRGC 117344-1	ind2	Colombia	South America	Yes	0.747235
LatinAmerica_SA87	Brazil	IND|AUS	IRIS_313-10161	BR IRGA 409::IRGC 55915-1	ind2	Brazil	South America	Yes	0.758594
LatinAmerica_SA88	Brazil	IND|AUS	IRIS_313-11166	BHUT MURI::IRGC 34861-1	aus	India	Asia	No	0.889659
LatinAmerica_SA89	Brazil	IND|AUS	IRIS_313-12065	YERI BUTUKA::IRGC 82591-1	admixed-ind	Nigeria	Africa	No	1.27224
LatinAmerica_SA90	Brazil	IND|AUS	IRIS_313-10401	IRGA 370-42-1-1F-C-1::IRGC 117343-1	ind2	Colombia	South America	Yes	0.866631
LatinAmerica_SA91	Brazil	IND|AUS	IRIS_313-10161	BR IRGA 409::IRGC 55915-1	ind2	Brazil	South America	Yes	0.83545
LatinAmerica_SA93	Brazil	IND|AUS	IRIS_313-9778	GENIT::IRGC 3272-1	admixed-ind	Argentina	South America	Yes	0.974437
LatinAmerica_SA94	Brazil	IND|AUS	IRIS_313-9778	GENIT::IRGC 3272-1	admixed-ind	Argentina	South America	Yes	0.775296
LatinAmerica_SA96	Brazil	IND|AUS	IRIS_313-11071	CHAO HAI::IRGC 29450-2	admixed-ind	Lao People's Democratic Republic	Asia	No	0.635961
* The type is defined based on Supplementary Data 1, Wang et al. 2018

## Sheet: TableS5
Table S5. The candidate 'hub' cultivated rice that has high number of weedy rice with highest kinship.
Cultivated rice ID	Cultivated rice name	Origin of cultivated rice	Genetic type	Count#	Country of weedy rice (Count)
IRIS_313-9886	Huk Zo	Korea, Republic of	temperate japonica	42	ChinaLN (38); ChinaNX (3); ChinaJL(1)
IRIS_313-11166	Bhut Muri	India	aus	38	US_BHA (20); Brazil (18)
IRIS_313-9778	Genit	Argentina	indica	29	Brazil (25); Uruguai (2); Panama (1); Malaysia (1)
B059	Nanjing 11	China	indica	27	ChinaJS (22); ChinaZJ (4); ChinaGD (1)
773e969e.0	519	Uruguay	indica	21	US_SH (20); Brazil (1)
IRIS_313-10838	Ssal Byeo	Korea, Republic of	temperate japonica	16	Japan (16)
IRIS_313-9811	Kopancsi Kerek	Hungary	temperate japonica	15	Italy (14), Korea (1)
B226	Heimangdao	China	temperate japonica	13	ChinaNX (13)
IRIS_313-10642	Sachikaze	Japan	temperate japonica	13	Japan (9); ChinaLN (3); Burma (1)
IRIS_313-8890	Wir 1072	Belgium	temperate japonica	13	Italy (12), ChinaZJ (1)
CX156	Mr 84	Malaysia	indica	12	Malaysia (12)
CX27	Khazar	Iran	indica	10	Malaysia (10)
IRIS_313-10161	Br Irga 409	Brazil	indica	10	Brazil (9); Paraguai (1)
IRIS_313-9970	Race Perumal	Sri Lanka	indica	10	Sri Lanka (10)
#: Cultivated lines with highest kinship with at least 10 weedy rice accessions were listed.

## Sheet: TableS6
Table S6. The overlapping rate between de-domestication regions of weedy rice with rice domestication regions.
Type	Weedy groups	No. differentiated region (Zfst > 3)	No. windows overlapping with domestication region#	Percentage
indica type	ChinaGD	875	32	0.0365714
	ChinaJS	437	41	0.0938215
	Malaysia	640	43	0.0671875
	LatinAmerica_IND	599	47	0.0784641
	US_SH	486	91	0.187243
	all_IND_weeds	682	52	0.0762463
japonica type	Japan	662	19	0.0287009
	ChinaLN	698	15	0.02149
	ChinaNX	967	12	0.0124095
	Italy	760	14	0.0184211
	all_TEJ_weeds	871	18	0.0206659
aus type	LatinAmerica_AUS	242	/	/
	US_BHA	405	/	/
#: Domestication genomic regions of indica and japonica were from Huang et al. (2012)
Abbreviations for each province in China are as follows: JS: Jiangsu; GD: Guangdong; LN: Liaoning; NX: Ningxia. ‘TEJ’, ‘IND’, ‘AUS’ stand for temperate japonica, indica, and aus type, respectively.
